# Supplementary material for: Nomograms for Predicting Hepatocellular Carcinoma Recurrence and Overall Postoperative Patient Survival
Source: Front Oncol. 2022 Feb 28;12:843589. doi: 10.3389/fonc.2022.843589 (PMC8919774; doi:10.3389/fonc.2022.843589)
Supplement: Supplementary file 1 [file Table_1.xlsx]

## Sheet: Sheet1
cohort(0 training, 1 validation)	sex	age	HBsAg	liver_cirrhosis	albumin	TBIL	INR	PT	ALP	ALT	AST	GGT	PLT	AFP	CA199	CEA	approaches	differentiation	capsular_invasion	bleeding1	necrosis1	nerve_invasion	vascular_invasion	satellite_nodules	grading	BCLC	BCLC1	Num	maximum_diameter	vascular_invasion_or_extrahepatic_metastasis	ascites	nonrim APHE	nonperipheral washout	enhancing capsule	restricted diffusion	mosaic	T2_signal	necrosis2	bleeding2	Intraluminal fat	Nodule in nodule	focus	boundary	PFS_two	Progress_two	OS_five	status_five
0	1	52	1	0	0	0	1.12	0	0	0	0	1	0	0	0	0	1	2	3	3	3	3	3	3	A	A	1	1	78	0	0	1	1	1	1	1	1	1	1	0	0	0	1	7	1	22	1
0	1	39	1	0	0	0	1.05	0	0	0	0	1	0	0	0	0	0	2	3	3	3	3	3	3	A	A	1	1	70	0	0	1	1	1	1	0	1	1	1	0	0	0	0	8	1	20	1
0	1	58	1	0	0	0	1.15	0	0	0	0	1	1	1	0	0	1	2	3	3	3	3	3	3	A	B	2	1	65	0	0	1	1	1	1	1	1	1	1	0	0	1	0	24	0	43	1
0	1	54	1	0	0	0	1.00	0	0	0	0	0	0	1	0	0	0	2	3	3	3	3	1	3	A	A	1	1	43	0	0	1	1	1	1	1	1	1	0	0	0	0	0	2	1	11	1
0	1	65	1	1	0	0	1.05	0	0	1	1	0	0	0	0	0	0	2	2	2	2	2	2	2	A	0		1	18	0	0	1	1	1	1	0	1	0	0	0	0	0	0	24	0	60	0
0	1	50	1	1	1	0	1.10	0	1	1	1	0	1	1	1	0	0	3	1	3	3	3	1	3	A	B	2	2	30	0	0	0	1	1	1	1	1	0	0	0	0	0	0	1	1	5	1
0	1	57	1	1	0	0	1.03	0	0	1	1	0	1	1	0	0	1	2	3	3	3	3	3	3	A	A	1	1	21	0	0	1	1	1	1	0	1	1	0	0	0	0	0	24	0	60	0
0	1	66	1	1	0	0	1.01	0	1	1	0	1	0	0	0	1	0	2	3	3	3	3	3	3	A	A	1	1	39	0	0	1	1	1	1	1	1	0	0	0	0	0	0	24	0	60	0
0	1	39	1	1	0	0	1.04	0	0	1	1	0	0	1	0	0	0	3	1	3	3	3	3	3	A	A	1	1	31	0	0	1	0	1	1	0	1	0	0	0	0	0	0	24	0	60	0
0	1	46	1	1	0	0	1.09	0	0	0	0	1	0	0	0	1	0	2	2	2	2	2	2	3	A	A	1	1	28	0	0	1	1	1	1	0	1	0	0	0	0	0	0	24	0	60	0
0	2	64	1	0	0	0	1.06	0	0	1	1	0	0	1	0	0	0	2	2	3	3	3	2	3	A	A	1	1	36	0	0	1	1	1	1	0	1	0	0	0	0	0	0	12	1	60	0
0	1	58	1	0	0	0	1.22	1	0	0	0	1	0	0	0	0	0	3	1	3	1	3	2	1	A	C	3	1	58	1	0	1	1	1	1	1	1	0	0	0	0	0	0	24	0	60	0
0	1	48	0	0	0	0	0.92	0	1	1	1	1	0	0	1	1	1	3	2	2	2	2	2	2	A	A	1	1	76	0	0	1	0	1	1	1	1	1	0	0	0	0	0	24	0	60	0
0	1	52	1	0	0	0	1	0	0	1	0	1	0	0	0	0	1	2	2	3	3	3	2	3	A	A	1	1	48	0	0	1	1	1	1	0	1	0	0	0	0	0	0	24	0	60	0
0	1	46	1	1	0	0	0.96	0	0	1	1	1	0	1	0	0	1	3	1	3	3	3	1	2	A	A	1	1	95	0	0	1	1	1	1	1	1	1	0	0	0	0	0	24	0	60	0
0	1	35	1	1	0	0	0.97	0	0	1	1	1	0	0	0	0	0	2	1	3	3	2	2	3	A	A	1	1	87	0	0	1	1	1	1	1	1	1	0	0	0	0	0	24	0	60	0
0	1	55	0	1	0	0	0.95	0	0	1	1	1	0	0	0	0	1	3	2	2	2	2	2	2	A	0		1	16	0	0	1	1	1	1	0	1	0	0	0	0	0	0	24	0	60	0
0	2	64	0	1	0	0	1.01	0	0	1	1	1	1	0	1	0	0	2	2	3	3	2	2	2	A	A	1	1	61	0	0	1	1	1	1	0	1	1	1	0	0	0	0	24	0	60	0
0	1	61	0	0	0	0	0.98	0	1	1	1	1	0	0	0	0	0	2	2	3	3	3	2	3	A	A	1	1	39	0	0	1	0	1	1	0	1	0	0	0	0	0	0	24	0	60	0
0	1	37	1	0	0	0	1.06	0	0	0	1	0	0	0	0	0	0	2	1	3	3	3	1	2	A	A	1	1	63	0	0	1	1	1	1	1	1	1	0	0	0	0	0	24	0	60	0
0	1	32	1	1	0	0	1.08	0	1	1	1	1	0	0	0	0	1	3	2	3	3	3	1	3	A	A	1	1	74	0	0	1	1	1	1	1	1	1	1	0	0	0	0	13	1	19	1
0	1	25	1	0	0	0	1.06	0	0	0	0	0	0	1	0	0	0	2	1	3	3	3	2	2	A	A	1	1	49	0	0	1	1	1	1	1	1	0	0	0	0	0	1	24	0	60	0
0	1	41	1	1	0	0	1.04	0	0	0	1	0	0	0	0	0	1	2	2	3	1	3	1	1	A	A	1	1	61	0	1	1	1	1	1	1	1	1	0	0	0	0	0	16	1	18	1
0	2	40	1	1	0	0	1.0	0	0	1	1	1	1	1	0	0	1	3	1	3	3	3	1	1	A	A	1	1	52	0	0	1	1	1	1	1	1	1	0	0	0	0	0	2	1	17	1
0	1	63	1	1	0	0	0.99	0	0	0	0	0	0	0	0	0	1	1	1	3	3	3	2	2	A	A	1	1	56	0	0	1	1	1	1	1	1	0	1	0	0	0	0	24	0	60	0
0	1	24	1	0	1	0	1.03	0	1	0	1	1	0	0	0	0	0	2	2	3	3	3	1	2	A	A	1	1	65	0	0	1	1	1	1	1	1	1	0	0	0	0	0	2	1	30	1
0	1	27	1	1	0	0	0.9	0	0	1	1	1	0	0	0	0	0	2	2	3	3	3	2	2	A	0		1	21	0	0	1	1	1	1	1	1	0	0	0	0	0	1	1	1	15	1
0	1	42	1	1	0	1	1.04	0	1	0	1	1	0	1	1	0	0	2	1	3	3	3	2	2	B	C	3	1	42	1	0	1	1	1	1	1	1	1	0	0	0	0	1	3	1	3	1
0	2	40	1	0	0	0	1.02	0	0	0	0	0	0	1	0	0	1	2	2	3	3	3	3	3	A	0		1	13	0	0	1	1	0	1	0	1	0	0	0	0	0	1	24	0	60	0
0	1	40	1	1	0	0	1.08	0	1	0	0	1	0	1	0	0	1	3	1	3	1	3	1	2	A	A	1	1	90	0	0	1	1	1	1	1	1	1	1	0	0	0	0	3	1	19	1
0	1	41	1	0	0	0	1.03	0	0	0	0	0	0	1	1	0	0	2	2	3	3	2	2	2	A	A	1	1	24	0	0	1	1	1	1	0	1	0	0	0	0	0	0	24	0	46	1
0	1	25	1	0	0	0	0.96	0	0	0	0	0	0	1	0	0	1	2	1	3	3	3	1	2	A	A	1	1	40	0	0	1	1	1	1	1	1	1	1	0	0	0	0	24	0	60	0
0	1	62	0	1	0	0	0.96	0	0	0	1	1	0	1	0	0	1	3	1	3	3	3	2	2	A	A	1	1	62	0	0	1	1	1	1	1	1	1	0	0	0	0	0	24	0	60	0
0	1	49	1	1	0	0	1.02	0	0	0	0	1	0	1	0	0	0	2	2	3	3	3	2	2	A	A	1	1	30	0	0	1	1	1	1	1	1	0	0	0	0	0	0	17	1	60	0
0	2	59	0	1	0	0	0.96	0	0	0	0	0	0	1	0	0	0	2	2	3	3	3	1	3	A	A	1	1	44	0	0	1	1	1	1	0	1	0	0	0	0	0	0	24	0	60	0
0	1	33	1	1	0	0	1	0	0	0	0	0	0	1	0	0	1	2	2	3	3	3	1	3	A	A	1	1	29	0	0	1	1	1	1	0	1	0	0	0	0	0	1	2	1	9	1
0	1	45	1	1	0	0	0.96	0	0	0	0	0	0	1	0	0	1	3	1	3	3	3	2	2	A	A	1	1	33	0	0	1	1	1	1	0	1	0	0	0	0	0	0	24	0	60	0
0	1	41	1	0	0	0	0.94	0	1	0	0	1	0	0	0	0	1	1	2	3	3	3	3	3	A	A	1	1	33	0	0	1	1	0	1	1	1	1	0	0	0	0	1	24	0	60	0
0	1	41	1	1	0	0	1.11	0	0	0	0	0	1	1	0	0	0	2	2	3	3	3	2	3	A	0		1	10	0	0	1	1	1	1	0	1	0	0	0	0	0	0	24	0	60	0
0	2	58	1	1	0	0	1.02	0	1	0	1	0	0	1	0	0	0	3	1	3	3	3	2	3	A	B	2	2	75	0	0	1	1	1	1	1	1	1	1	0	0	0	0	12	1	27	1
0	1	43	1	0	0	0	0.96	0	0	0	0	1	0	0	0	0	1	2	2	3	3	3	2	2	A	A	1	1	58	0	0	1	1	1	1	1	1	0	1	0	0	0	0	24	0	60	0
0	1	66	1	1	0	0	1.04	0	1	1	1	0	0	0	0	1	0	2	2	3	3	2	2	2	A	A	1	1	43	0	0	1	1	1	1	1	1	1	0	0	0	0	0	24	0	60	0
0	1	40	1	0	0	0	1.01	0	0	0	0	0	0	0	0	0	1	3	1	3	3	3	1	3	A	A	1	1	40	0	0	1	1	1	1	1	1	1	0	0	0	0	0	4	1	22	1
0	1	61	0	0	0	0	0.97	0	0	0	0	0	0	0	0	0	0	2	2	3	3	3	2	3	A	A	1	1	30	0	0	1	1	1	1	1	1	0	0	0	0	0	0	24	0	60	0
0	1	47	1	1	0	0	1.21	1	1	1	1	1	0	0	0	0	0	3	1	3	1	2	2	2	A	A	1	1	74	0	0	1	1	1	1	1	1	1	0	0	0	0	1	3	1	14	1
0	1	37	1	1	0	0	1.12	0	1	1	1	1	0	1	0	0	1	3	1	3	1	2	1	1	A	B	2	2	99	0	0	1	1	1	1	1	1	1	0	0	0	1	1	1	1	3	1
0	1	36	1	1	0	0	1.06	0	0	1	1	1	0	1	0	0	0	2	1	3	1	3	1	3	A	C	3	2	40	1	0	1	1	1	1	0	1	0	0	0	0	0	0	1	1	60	0
0	1	37	1	1	1	0	1.07	0	1	1	1	1	0	1	1	0	0	2	1	3	1	3	1	3	B	C	3	2	91	1	1	1	1	1	1	1	1	1	0	0	0	1	1	1	1	7	1
0	1	50	1	0	0	0	1.12	0	0	0	1	1	0	0	0	0	1	1	1	3	3	3	1	3	A	A	1	1	122	0	0	1	1	1	1	1	1	1	1	0	0	0	0	9	1	11	1
0	1	47	1	0	0	0	1.14	0	0	1	1	0	0	0	0	0	0	2	3	3	2	2	3		A	A	1	1	21	0	0	1	1	1	1	1	1	0	0	0	1	0	1	24	0	60	0
0	1	47	1	1	0	0	1.04	0	0	1	1	0	0	0	0	0	1	2	1	3	3	3	2	2	A	A	1	1	58	0	0	1	1	1	1	1	1	1	0	0	0	0	0	24	0	60	0
0	1	65	0	0	0	0		0	1	1	1	1	0	0	0	0	0	3	1	1	1	3	3	3	A	A	1	1	66	0	0	1	1	1	1	1	1	1	1	0	0	0	1	4	1	10	1
0	1	40	1	0	0	0	1.2	1	0	1	1	0	0	0	0	0	0	3	2	3	3	3	1	2	A	A	1	1	77	0	0	1	1	1	1	1	1	1	0	0	0	0	0	6	1	17	1
0	1	50	1	0	0	0	0.94	0	0	0	1	1	0	0	0	0	1	2	1	3	3	3	2	3	A	A	1	1	34	0	0	1	1	1	1	0	1	1	0	0	0	0	0	24	0	44	0
0	1	52	1	0	0	0	0.89	0	0	0	0	0	0	1	0	0	0	2	1	3	3	3	2	2	A	A	1	1	25	0	0	1	1	1	0	0	1	0	0	0	0	0	1	24	0	60	0
0	1	63	1	1	0	0	1.07	0	1	1	1	1	1	0	0	0	1	2	1	3	3	3	2	2	A	A	1	1	101	0	0	1	1	1	1	1	1	1	0	0	0	0	1	24	0	60	0
0	1	42	1	0	0	0	0.96	0	0	1	0	1	0	0	0	0	0	2	1	3	3	2	2	2	A	A	1	1	34	0	0	1	1	1	1	0	1	0	0	0	0	0	0	24	0	60	0
0	1	69	1	1	0	0	0.92	0	0	0	0	0	0	1	0	0	0	3	2	3	1	3	2	2	A	A	1	1	53	0	0	1	1	1	1	1	1	1	0	0	0	0	0	24	0	60	0
0	1	61	1	1	0	0	0.97	0	0	0	1	0	0	1	0	0	0	3	1	3	1	3	2	2	A	A	1	1	35	0	0	0	0	1	1	0	1	0	0	0	0	0	1	24	0	60	0
0	1	40	0	0	0	0	0.88	0	0	0	0	0	0	0	0	0	0	3	2	3	2	2	2	3	A	0		1	17	0	0	1	1	1	1	0	1	0	0	0	0	0	1	6	1	60	0
0	1	52	1	0	0	0	0.99	0	0	0	0	1	0	0	0	0	0	2	1	3	3	3	2	2	A	A	1	1	23	0	0	1	1	1	1	1	1	0	1	0	0	0	1	1	1	60	0
0	1	58	1	1	0	0	0.96	0	0	0	1	0	0	0	0	0	0	2	3	3	3	3	2	3	A	A	1	1	29	0	0	1	1	1	1	1	1	1	0	0	0	0	0	18	1	60	0
0	1	62	1	1	1	0	1.17	0	1	0	1	0	0	1	1	0	1	3	1	3	3	3	1	1	A	B	2	2	61	0	0	1	1	1	1	1	1	1	1	0	0	1	0	0.87	1	8	1
0	1	55	1	0	0	0	1.03	0	1	1	0	1	0	0	0	0	1	1	3	3	3	3	1	3	A	A	1	1	95	0	0	1	1	1	1	1	1	1	0	0	0	0	0	24	0	60	0
0	1	41	1	1	0	0	1.10	0	0	1	1	1	1	0	0	0	0	3	1	3	3	3	2	2	A	A	1	1	56	0	0	1	1	1	1	0	1	1	0	0	0	0	0	2	1	60	0
0	1	53	1	1	0	0	1.19	0	1	0	1	1	1	1	0	0	0	2	1	3	3	3	2	2	A	A	1	1	26	0	0	1	1	1	1	0	1	0	0	0	0	0	0	24	0	60	0
0	1	40	1	1	0	0	1.07	0	1	1	1	1	0	0	1	0	1	3	1	3	3	3	1	2	A	C	3	2	42	1	0	1	1	1	1	1	1	0	0	0	0	1	1	2	1	14	1
0	1	51	1	1	0	0	1.16	0	0	0	0	0	0	0	1	1	1	2	2	3	3	3	2	2	A	A	1	1	32	0	0	1	1	1	1	0	1	0	0	0	0	0	0	24	0	60	0
0	1	65	1	1	0	0	1.09	0	1	0	1	0	0	0	0	0	0	3	1	3	1	3	1	2	A	A	1	1	47	0	0	1	1	1	1	1	1	1	0	0	0	0	1	4	1	17	1
0	1	47	0	1	0	0	1.05	0	0	0	0	1	0	0	0	0	0	2	1	3	1	2	1	2	A	A	1	1	36	0	0	1	1	1	1	0	1	0	1	0	0	0	1	13	1	#REF!	1
0	1	53	1	1	0	0	1.03	0	0	1	1	1	0	0	0	1	0	2	1	3	2	2	2	2	A	A	1	1	67	0	0	1	1	1	1	1	0	0	0	0	0	0	0	24	0	60	0
0	1	60	1	1	0	0	1.19	0	1	1	1	1	1	0	0	0	0	2	2	3	3	2	2	2	A	A	1	1	23	0	0	1	1	1	1	0	1	0	0	0	0	0	1	24	0	60	0
0	2	53	1	0	0	0	1.04	0	0	0	0	0	0	0	0	0	0	3	1	3	3	3	2	3	A	A	1	1	24	0	0	1	1	1	1	0	1	0	0	0	0	0	0	24	0	60	0
0	1	42	1	1	0	0	1.02	0	0	1	0	0	0	0	0	0	0	2	3	3	3	2	2	2	A	0		1	15	0	0	1	1	1	1	0	1	0	0	0	0	0	0	24	0	60	0
0	1	45	1	0	0	0	1.08	0	0	0	0	0	0	1	0	0	0	2	2	3	3	3	2	3	A	A	1	1	42	0	0	1	1	1	1	0	1	0	0	0	0	0	1	3	1	3	1
0	1	49	0	1	0	0	1.03	0	0	1	1	1	0	1	0	0	1	3	1	3	1	3	1	1	A	A	1	1	84	0	0	1	1	1	1	0	1	0	0	0	0	0	1	2	1	17	1
0	1	42	1	1	0	0	1.18	0	0	0	0	0	1	1	0	0	0	3	1	3	3	3	2	2	A	0		1	8	0	0	1	1	1	1	0	1	0	0	0	0	0	0	24	0	60	0
0	1	56	1	1	0	0	1.11	0	0	0	1	0	0	0	0	0	0	2	2	3	3	3	2	2	A	0		1	14	0	0	0	0	0	1	0	1	0	0	0	0	0	1	24	0	39	1
0	2	77	0	0	0	0	0.98	0	0	0	0	1	0	0	0	0	0	1	2	3	3	3	2	2	A	A	1	1	50	0	0	1	1	1	1	0	1	1	0	0	0	0	0	23	1	60	0
0	1	65	1	1	0	0	1.12	0	0	0	0	0	0	1	0	0	0	3	2	3	3	3	2	2	A	A	1	1	28	0	0	0	0	1	1	1	1	1	0	0	0	0	0	1	1	60	0
0	1	41	1	1	0	1	1.07	0	0	1	1	1	0	1	1	0	1	3	3	3	3	3	2	3	B	A	1	1	29	0	0	0	0	1	1	0	1	0	0	0	0	0	1	1	1	60	0
0	1	53	1	1	0	0	1.32	1	1	1	1	1	1	1	1	0	0	3	2	3	2	3	2	1	A	A	1	1	39	0	0	1	1	1	0	0	0	0	0	0	0	0	0	3	1	16	1
0	1	42	1	0	0	0	0.92	0	0	0	0	0	0	0	0	0	0	3	1	3	1	2	1	3	A	A	1	1	90	0	0	1	1	1	1	1	1	1	0	0	0	0	0	24	0	60	0
0	2	32	0	0	0	0	0.91	0	0	1	1	0	0	0	0	0	1	1					1		A	A	1	1	60	0	0	1	1	1	0	1	0	0	0	0	0	0	0	24	0	60	0
0	1	57	1	1	0	0	1.05	0	1	1	1	1	1	0	0	0	0	2	2	3	3	3	1	3	A	0		1	19	0	0	1	1	1	1	0	1	0	0	0	0	0	1	24	0	60	0
0	1	62	1	0	0	0	1.11	0	0	0	0	0	0	0	0	0	1	3	1	3	3	3	2	2	A	A	1	1	40	0	0	1	0	1	1	0	1	1	0	0	0	0	0	24	0	60	0
0	2	59	1	1	0	0	1.01	0	0	0	0	0	1	1	0	0	0	3	2	3	3	2	2	2	A	A	1	1	23	0	0	1	1	1	1	0	1	0	0	0	0	0	0	6	1	11	1
0	1	50	1	1	0	0	1.16	0	1	1	1	1	0	1	1	0	1	3	1	3	1	2	2	2	A	B	2	2	59	0	0	1	1	1	0	1	1	1	1	0	0	0	1	0.9	1	7	1
0	2	68	0	1	1	0	1.04	0	1	1	1	1	0	0	1	1	0	1	2	3	30	3	2	2	A	0		1	21	0	0	1	1	1	1	0	1	1	0	0	0	0	0	19	1	60	1
0	1	48	1	0	0	0	1.08	0	0	1	1	1	0	1	0	1	0	3	1	3	3	2	1	2	A	C	3	1	83	1	0	1	1	1	1	1	1	1	0	0	0	1	1	4	1	26	1
0	1	59	0	1	0	0	1.31	1	1	1	1	1	1	0	1	0	0	1	1	3	2	3	2	3	A	A	1	2	18	0	0	1	1	0	1	0	1	0	0	0	0	0	0	24	0	60	0
0	1	61	1	1	0	0	1.11	0	0	0	1	1	0	0	0	0	0	2	3	3	3	3	2	2	A	A	1	1	38	0	0	1	1	0	1	1	1	1	0	0	0	0	0	24	0	60	0
0	1	64	1	1	0	0	1.08	0	0	0	1	1	0	0	1	0	0	2	2	3	3	3	2	2	A	A	1	1	23	0	0	1	1	1	0	0	1	0	0	0	0	0	0	24	0	60	0
0	1	49	1	1	0	0	1.04	0	0	0	0	1	0	0	0	0	0	3	2	3	2	3	1	2	A	A	1	2	21	0	0	1	1	1	1	0	1	0	0	0	0	0	0	24	0	60	0
0	1	43	1	0	0	0	1.0	0	0	0	0	1	0	0	0	0	0	2	2	3	2	3	2	2	A	A	1	1	67	0	0	1	1	1	1	1	1	1	0	0	0	1	0	21	1	60	0
0	2	26	1	1	0	1	1.07	0	0	1	0	0	0	1	0	0	0	2	2	3	2	2	2	2	B	A	1	1	23	0	0	1	1	1	1	0	1	0	0	0	0	0	0	24	0	60	0
0	1	40	1	1	0	0	1.10	0	1	0	0	1	0	0	0	0	0	3	1	3	3	3	1	2	A	A	1	1	37	0	0	1	1	1	1	1	1	0	1	0	0	0	0	4	1	33	1
0	1	48	1	1	1	0	1.12	0	0	1	1	1	0	0	0	0	0	3	1	3	1	3	1	2	A	A	1	1	69	0	0	1	1	1	1	0	1	1	1	0	0	0	0	24	0	29	0
0	1	54	0	1	0	0	1.20	0	0	0	1	1	0	0	1	1	0	3	3	3	3	2	2	3	A	0		1	16	0	0	1	1	0	1	0	1	0	0	0	0	0	0	15	1	60	0
0	2	34	0	0	0	0	0.87	0	0	0	1	1	0	1	0	0	1	1							A	A	1	1	140	0	0	1	1	1	0	1	0	1	0	0	0	0	1	24	0	60	0
0	1	58	1	1	0	0	1.11	0	1	0	0	1	0	1	1	0	1	3	1	3	1	3	1	2	A	C	3	2	30	1	0	1	1	1	1	1	1	0	0	0	0	1	1	24	0	33	1
0	1	40	1	0	0	0	1.04	0	0	0	0	0	0	1	0	0	0	2	1	3	3	3	1	3	A	A	1	1	129	0	0	1	1	1	1	1	1	1	1	0	0	0	1	0.87	1	12	1
0	1	32	1	1	0	0	1.13	0	0	1	0	0	0	0	0	0	0	3	1	3	3	3	2	2	A	A	1	1	30	0	0	0	0	1	1	0	1	0	0	0	0	0	0	24	0	34	0
0	1	36	1	1	0	0	1.11	0	0	0	0	0	0	0	0	0	0	3	2	3	2	2	1	2	A	A	1	1	34	0	0	1	1	1	1	1	1	1	0	0	0	0	0	24	0	60	0
0	1	57	1	1	0	0	1.12	0	1	0	0	0	1	0	1	0	1	2	1	3	1	2	2	2	A	A	1	1	37	0	0	1	1	1	1	1	1	1	0	0	0	0	0	24	0	60	0
0	1	46	1	1	0	0	1.09	0	0	0	0	1	0	1	0	0	1	2	2	3	3	2	1	2	A	A	1	1	32	0	0	1	1	0	1	0	1	0	0	0	0	0	1	24	0	60	0
0	1	48	1	1	0	0	1.13	0	1	0	0	1	0	0	1	0	0	2	1	3	3	3	3	3	A	C	3	1	110	1	0	1	1	1	1	0	1	1	0	0	0	1	0	11	1	26	1
0	1	32	1	1	0	0	0.98	0	0	1	0	0	0	0	0	0	1	2	2	3	1	2	2	2	A	A	1	1	29	0	0	1	1	0	1	0	1	0	0	0	0	0	0	24	0	60	0
0	1	67	1	1	0	0	1.06	0	0	0	0	1	0	0	0	0	0	2	2	3	3	3	2	2	A	A	1	1	29	0	0	1	1	1	1	1	1	1	0	0	0	0	0	24	1	60	0
0	1	59	0	1	0	0	1.04	0	0	0	0	1	0	0	0	0	0	3	1	3	3	1	1	1	A	B	2	2	62	0	0	1	1	1	0	0	1	0	0	0	0	1	1	1	1	13	1
0	1	29	1	1	0	0	1.08	0	0	0	0	0	0	1	0	1	1	3	1	3	1	2	2	2	A	A	1	1	39	0	0	1	1	0	1	1	1	1	0	0	0	0	0	4	1	16	1
0	2	45	0	0	0	0	0.97	0	0	0	0	0	0	1	0	0	0	2	1	3	3	3	2	2	A	A	1	1	50	0	0	1	1	1	1	0	1	0	0	0	0	0	0	9	1	60	0
0	1	50	1	0	0	0	1.05	0	0	1	1	1	0	0	1	1	0	1	3	3	3	3	3	3	A	A	1	1	59	0	0	1	1	1	0	0	1	0	0	0	0	0	0	16	1	16	0
0	1	62	1	1	0	0	1.14	0	1	1	1	1	0	0	0	0	1	2	1	1	1	2	2	2	A	A	1	1	51	0	0	1	1	0	1	1	1	1	0	0	0	0	0	1	1	13	1
0	1	25	1	1	0	0	1.04	0	0	0	0	0	0	1	1	0	0	2	3	3	1	3	2	2	A	A	1	1	37	0	0	1	1	1	1	0	1	0	1	0	0	0	0	24	0	60	0
0	1	46	1	0	0	0	1.12	0	0	1	1	1	0	1	0	0	1	2	3	3	1	3	1	2	A	C	3	2	110	1	0	1	1	1	1	1	1	1	1	0	0	0	0	1	1	17	1
0	1	47	0	1	0	0	1.03	0	1	0	0	1	0	0	0	0	0	1	1	3	2	3	2	2	A	A	1	1	66	0	0	1	1	1	1	1	1	1	0	0	0	0	0	24	0	60	0
0	1	55	1	1	0	0	1.14	0	0	0	0	1	0	0	0	0	0	2	1	3	3	3	1	2	A	A	1	2	25	0	0	1	1	1	1	1	1	0	0	0	1	0	0	24	0	51	1
0	2	35	1	1	0	0	1.11	0	1	0	1	1	0	1	0	0	1	2	1	3	1	3	1	3	A	A	1	1	86	0	0	1	1	1	1	1	1	1	1	0	0	0	0	3	1	11	1
0	2	66	1	0	0	0	1.09	0	0	0	0	0	0	0	1	0	0	1	1	3	3	2	2	3	A	A	1	1	28	0	0	1	1	0	1	1	1	0	0	0	0	0	0	24	0	60	0
0	1	59	1	1	0	0	1.04	0	0	0	0	0	0	0	0	0	0	3	3	3	3	3	3	3	A	0		1	13	0	0	0	1	0	1	0	1	0	0	0	0	0	0	24	0	60	0
0	1	55	1	1	0	0	1.07	0	1	1	1	1	0	1	0	0	1	2	1	3	3	3	3	3	A	C	3	1	115	1	0	1	1	1	1	1	1	1	0	0	0	1	0	24	0	60	0
0	1	48	1	1	0	0	1.14	0	0	0	0	0	0	1	0	0	0	2	2	3	1	3	2	2	A	A	1	1	27	0	0	1	1	1	1	0	1	0	0	0	0	0	0	24	0	60	0
0	1	61	1	1	0	0	1.07	0	0	0	0	0	1	0	0	0	0	2	2	1	1	2	2	2	A	B	2	2	30	0	0	1	1	1	1	1	1	0	1	0	0	0	0	24	0	60	0
0	2	58	1	1	0	0	1.10	0	1	0	0	0	0	0	0	0	1	2	2	3	3	2	2	3	A	A	1	1	24	0	0	1	1	0	1	0	0	0	0	0	0	0	0	24	0	60	0
0	1	64	1	1	0	0	1.11	0	0	1	1	1	0	0	0	0	1	3	2	3	2	3	2	2	A	C	3	1	28	1	0	1	1	1	1	0	1	0	0	0	0	0	0	24	0	60	0
0	1	43	1	1	0	0	1.01	0	0	1	0	0	0	0	0	0	1	3	2	3	3	2	2	2	A	0		1	14	0	0	1	1	1	1	0	1	0	0	0	0	0	0	24	0	60	0
0	2	78	1	1	0	0	1.13	0	0	1	1	0	1	0	1	0	0	3	2	3	3	2	2	3	A	0		1	12	0	0	1	1	0	1	0	1	0	0	0	0	0	0	11	1	60	0
0	1	67	0	1	0	0	1.14	0	0	1	1	0	0	0	0	0	0	2	2	3	3	2	1	2	A	0		1	16	0	0	1	1	0	1	0	1	0	0	0	0	0	0	24	0	60	0
0	1	39	1	1	0	0	1.05	0	0	0	0	1	0	1	0	0	0	2	2	3	3	2	1	2	A	A	1	1	28	0	0	1	1	0	1	0	1	0	0	0	0	0	0	24	0	60	0
0	1	59	1	1	0	0	1.13	0	0	0	0	0	0	0	0	0	0	2	2	3	3	2	2	2	A	A	1	1	25	0	0	1	1	1	1	1	1	0	0	0	0	0	0	1	1	60	0
0	1	41	1	1	0	0	1.19	1	1	1	1	1	0	1	1	0	0	2	1	3	1	1	1	2	A	A	1	1	65	0	0	1	1	0	1	1	1	0	0	0	0	0	1	3	1	9	1
0	2	63	1	1	0	0	1.22	1	0	1	1	1	0	0	0	0	1	3	1	3	1	2	2	2	A	A	1	1	38	0	0	1	1	1	1	0	1	0	0	0	0	0	0	24	0	60	0
0	2	45	0	0	0	0	0.95	0	0	0	0	0	0	1	0	0	0	2	2	3	3	3	3	2	A	A	1	1	23	0	0	1	1	0	1	0	1	0	0	0	0	0	0	24	0	60	0
0	1	46	1	1	0	0	1.25	1	0	0	0	1	0	0	0	0	1	2	2	3	2	3	2	2	A	A	1	1	31	0	0	1	1	0	1	0	1	0	0	0	0	0	1	22	1	60	0
0	1	33	1	1	0	0	0.99	0	0	0	1	0	0	1	0	0	1	2	3	3	3	3	2	3	A	0		1	14	0	0	1	1	1	1	0	1	0	0	0	0	0	0	24	0	60	0
0	1	61	1	1	0	0	1.07	0	0	0	0	0	0	0	0	0	0	2	1	3	3	3	2	2	A	A	1	2	26	0	0	1	1	0	1	0	1	0	0	0	0	0	0	14	1	60	0
0	1	68	1	1	0	0	1.11	0	1	0	1	0	0	0	1	0	0	2	2	3	2	2	2	2	A	A	1	2	21	0	0	1	1	1	1	0	1	0	0	0	0	0	0	24	0	53	1
0	1	51	1	1	0	0	1.08	0	0	0	1	1	0	0	0	0	1	2	1	1	1	2	2	2	A	A	1	1	98	0	0	1	1	1	1	1	1	1	0	0	0	0	0	9	1	19	1
0	1	49	1	1	0	0	1.12	0	0	1	0	0	0	0	0	0	0	2	2	3	2	2	2	2	A	A	1	1	21	0	0	1	1	1	1	0	1	0	0	0	0	0	0	24	0	60	0
0	1	62	1	0	0	0	1.34	1	0	0	0	0	0	1	1	0	0	3	1	3	1	3	1	2	A	C	3	1	45	1	0	1	1	1	1	0	1	0	0	0	0	0	0	2	1	11	1
0	1	54	1	1	0	0	1.19	1	0	0	0	0	0	1	0	1	0	2	1	3	3	2	2	2	A	A	1	1	29	0	0	1	1	1	1	0	1	0	0	0	0	0	0	24	0	60	0
0	1	60	1	1	0	0	1.09	0	0	0	0	0	1	0	0	0	0	2	1	3	3	2	1	2	A	B	2	2	31	0	0	1	1	1	1	0	1	0	1	0	0	0	0	2	1	10	1
0	1	33	1	1	0	0	1.08	0	0	1	1	1	0	1	0	0	0	2	1	3	1	3	3	2	A	A	1	1	72	0	0	1	1	1	1	1	1	1	0	0	0	0	0	24	0	60	0
0	1	59	1	1	1	0	1.13	0	0	0	0	0	0	1	1	0	0	3	1	3	2	2	2	2	A	A	1	1	28	0	0	1	1	0	1	0	1	0	0	0	0	0	0	24	0	60	0
0	1	67	1	0	0	0	1.01	0	0	0	0	1	0	0	0	0	0	3	1	3	2	2	2	2	A	B	2	2	65	0	0	0	0	0	1	1	1	0	0	0	0	0	0	1	1	21	1
0	1	55	1	0	0	0	1.08	0	0	0	0	1	0	1	1	0	0	3	1	3	1	2	2	2	A	A	1	1	44	0	0	1	1	1	1	1	1	0	0	0	0	0	0	24	0	60	0
0	1	41	1	0	0	0	0.98	0	0	0	0	1	0	0	0	0	1	2	1	3	3	2	2	2	A	A	1	1	28	0	0	1	1	1	1	0	1	0	0	0	0	0	0	24	0	60	0
0	1	60	1	1	0	0	1.00	0	1	1	1	1	0	1	1	1	1	3	1	3	1	2	1	2	A	C	3	1	115	1	1	1	1	1	1	1	1	1	0	0	0	1	1	3	1	60	0
0	2	72	1	1	0	0	1.03	0	1	1	1	1	0	1	0	0	1	2	1	3	3	2	2	2	A	A	1	1	108	0	0	1	1	1	1	1	1	1	0	0	0	0	0	24	0	60	0
0	1	54	1	1	0	0	0.92	0	0	1	1	1	0	0	0	0	1	2	1	3	2	2	2	2	A	A	1	1	81	0	0	1	1	1	1	0	1	1	0	0	0	0	0	24	0	60	0
0	1	63	0	1	0	0	1.03	0	0	0	0	1	0	0	1	0	1	2	2	1	1	2	2	2	A	A	1	1	61	0	0	1	1	1	1	1	1	0	1	0	0	0	0	10	1	60	0
0	1	64	1	1	0	0	1.05	0	1	1	0	1	0	0	1	1	0	2	3	3	3	2	2	2	A	A	1	1	28	0	0	1	1	1	1	0	1	1	0	0	0	0	0	1	1	60	0
0	1	51	1	1	0	0	0.98	0	0	1	1	0	0	1	0	0	1	2	1	3	3	2	2	2	A	A	1	1	35	0	0	1	1	1	1	0	1	0	0	0	0	0	0	24	0	60	0
0	1	55	1	0	0	0	1.08	0	0	1	1	0	0	0	1	0	0	2	1	3	3	2	2	3	A	0		1	19	0	0	1	1	1	1	0	1	0	0	0	0	0	0	24	0	60	0
0	1	44	1	1	0	0	0.92	0	0	0	0	0	1	0	0	1	0	2	2	3	1	2	2	2	A	A	1	1	24	0	0	1	1	1	1	0	1	0	0	0	0	0	0	24	0	60	0
0	2	62	1	0	0	0	0.94	0	1	0	0	0	0	1	0	0	0	2	1	2	2	2	2	2	A	A	1	2	18	0	0	1	1	1	1	0	1	0	0	0	0	0	0	24	0	60	0
0	1	50	1	1	0	0	1.07	0	1	0	0	1	1	1	0	0	0	1	1	3	2	3	2	2	A	A	1	1	51	0	0	1	1	1	1	0	1	1	0	0	0	0	0	24	0	60	0
0	1	38	1	0	0	0	1.05	0	0	0	0	0	0	0	0	0	0	2	2	3	3	2	2	2	A	0		1	15	0	0	1	0	0	1	0	1	0	0	0	0	0	0	24	0	60	0
0	1	48	1	1	0	0	1.06	0	0	0	0	0	0	1	0	0	1	3	1	1	2	2	2	2	A	A	1	1	33	0	0	1	1	1	1	1	1	0	0	0	0	0	0	24	0	60	0
0	1	43	1	1	0	0	1.08	0	0	0	0	1	1	0	0	0	0	3	2	3	3	1	2	3	A	0		1	16	0	0	1	1	1	1	1	1	1	0	0	0	0	0	9	1	22	1
0	1	62	1	1	0	0	0.94	0	0	0	0	0	0	0	1	0	0	2	1	3	1	2	2	3	A	0		1	17	0	0	1	0	0	1	0	1	0	0	0	0	0	0	24	0	60	0
0	1	48	1	0	0	0	1.02	0	0	1	1	1	0	1	1	0	0	3	1	3	3	2	1	3	A	B	2	2	104	0	0	1	1	1	1	1	1	1	1	0	0	1	0	2	1	9	1
0	1	29	1	0	0	0	1.03	0	0	1	1	1	0	1	0	0	1	2	1	3	1	3	1	2	A	A	1	1	72	0	0	1	1	1	1	1	1	1	1	0	0	0	0	1	1	3	1
0	1	50	1	1	0	0	0.97	0	0	0	0	0	0	1	0	1	0	2	1	3	3	2	2	2	A	A	1	1	41	0	0	1	1	1	1	0	1	0	0	0	0	0	0	24	0	60	0
0	1	48	1	1	0	0	0.97	0	0	0	0	0	0	1	0	0	1	2	1	3	2	3	1	2	A	A	1	1	26	0	0	1	1	0	1	0	1	0	0	0	0	0	0	24	0	60	0
0	1	39	1	1	0	0	1.07	0	1	1	1	1	0	0	0	0	0	3	1	3	1	3	1	1	A	C	3	1	95	1	0	1	1	1	1	1	1	1	0	0	0	1	1	8	1	18	1
0	1	50	1	0	0	0	0.88	0	0	0	0	0	0	0	0	0	1	1	1	3	3	2	2	3	A	A	1	1	52	0	0	1	1	0	1	1	1	1	0	0	0	0	0	24	0	60	0
0	1	58	1	1	0	0	1.05	0	0	1	0	1	0	0	1	0	0	2	1	3	1	2	1	2	A	A	1	1	40	0	0	1	1	1	1	0	1	0	0	0	0	0	0	24	0	60	0
0	1	39	1	1	0	0	1.03	0	0	1	1	1	0	0	0	0	0	2	2	3	1	2	2	3	A	A	1	1	43	0	0	1	1	0	1	1	1	1	0	0	0	0	0	24	0	60	0
0	1	60	1	1	0	0	1.05	0	0	0	0	0	1	1	0	0	0	3	1	3	1	2	2	2	A	A	1	1	42	0	0	0	0	1	1	1	1	0	1	0	0	0	0	24	0	60	0
0	1	63	1	1	0	0		0	1	0	1	1	1	0	1	1	0	2	1	3	3	2	2	3	A	B	2	2	33	0	0	1	1	1	1	1	1	0	0	0	0	0	0	13	1	60	0
0	1	66	1	1	0	0	0.96	0	0	1	1	0	1	0	1	0	0	2	1	3	2	3	2	2	A	B	2	1	31	0	0	0	0	1	0	0	0	0	0	0	0	0	1	24	0	60	0
0	1	62	1	1	0	0	1.18	1	0	0	0	0	0	0	0	0	0	3	1	3	1	2	2	2	A	0		1	20	0	0	1	1	1	1	0	1	0	0	0	1	0	0	24	0	60	0
0	1	39	1	1	0	0	1.00	0	0	1	1	1	0	0	0	0	0	3	1	3	1	2	2	3	A	A	1	1	43	0	0	1	1	1	1	1	1	1	0	0	0	0	0	24	0	60	0
0	1	38	1	1	0	0	0.99	0	0	1	1	1	0	1	1	0	0	2	2	3	1	2	1	2	A	C	3	1	26	1	0	1	1	0	1	1	1	0	0	0	0	0	0	14	1	14	0
0	1	46	1	1	0	0	1.23	1	0	0	0	0	0	1	0	0	0	3	1	3	1	2	2	2	A	0		1	17	0	0	1	1	0	1	1	1	0	0	0	0	0	0	12	1	60	0
0	1	54	1	1	0	0	0.97	0	0	1	0	1	1	1	0	0	1	3	1	3	1	2	1	2	A	A	1	1	45	0	0	1	1	1	1	1	1	1	0	0	0	0	0	24	0	60	0
0	1	37	1	1	0	0	1.05	0	1	1	1	1	1	0	0	0	1	3	1	3	2	2	2	2	A	A	1	1	23	0	0	1	1	1	1	0	1	0	0	0	0	0	0	24	0	60	0
0	1	57	1	1	0	0	1.16	0	0	0	1	0	1	0	0	0	0	2	2	1	1	3	1	2	A	A	1	1	44	0	0	1	1	0	1	0	1	0	0	0	0	0	1	24	0	60	0
0	1	47	1	1	0	0	1.01	0	0	0	0	0	0	0	0	0	1	2	2	3	3	2	2	1	A	A	1	1	35	0	0	1	1	0	1	0	1	1	0	0	0	0	0	24	0	60	0
0	1	37	1	1	0	0	1.08	0	0	1	1	1	0	1	0	0	1	3	1	3	1	3	1	3	A	C	3	1	103	1	0	1	1	0	1	1	1	1	0	0	0	0	0	2	1	6	1
0	1	52	1	1	0	0	0.98	0	0	1	1	0	1	0	0	0	0	2	1	3	3	2	2	3	A	A	1	2	22	0	0	1	1	0	1	0	1	0	0	0	0	0	0	24	0	60	0
0	1	50	1	1	0	0	1.04	0	0	1	1	1	0	0	0	0	0	3	1	3	1	2	2	2	A	A	1	1	48	0	0	1	1	1	1	1	1	0	1	0	0	0	0	24	0	60	0
0	1	58	0	1	0	0	0.94	0	0	0	0	0	0	0	0	0	1	2	1	3	3	2	2	2	A	A	1	1	68	0	0	1	1	0	1	0	1	0	0	0	0	0	0	3	1	12	1
0	1	45	1	1	0	0	0.91	0	0	1	0	0	0	0	0	0	0	3	1	3	2	2	2	2	A	A	1	2	19	0	0	1	1	1	1	0	1	0	0	0	0	0	0	22	1	60	0
0	1	62	1	1	0	0	1.01	0	0	1	0	1	0	0	1	0	1	2	2	3	1	2	1	2	A	C	3	2	74	1	0	1	1	1	1	1	1	0	0	0	0	0	0	1	1	10	1
0	1	80	0	0	0	0	1.09	0	0	0	0	1	0	1	0	0	1	3	1	3	2	3	2	2	A	A	1	1	45	0	0	1	1	0	1	0	1	0	0	0	0	0	0	22	1	60	0
0	1	59	1	0	0	0	0.92	0	1	0	0	1	0	0	0	0	0	2	2	3	3	2	2	2	A	0		1	15	0	0	1	1	1	1	0	1	0	0	0	0	0	0	24	1	60	0
0	1	56	1	1	0	0	1.05	0	0	0	0	1	1	0	1	0	0	2	1	3	2	2	1	2	A	A	1	1	61	0	0	1	1	1	1	0	1	0	0	0	0	0	0	3	1	46	0
0	1	70	1	1	0	0	0.97	0	0	1	1	0	0	0	0	0	1	2	1	3	3	2	2	2	A	A	1	1	49	0	0	1	1	0	1	0	1	0	0	0	0	0	0	2	1	16	1
0	1	47	1	1	0	0	0.95	0	0	1	0	0	0	0	0	0	0	3	1	3	3	2	2	2	A	A	1	1	35	0	0	1	1	0	1	0	1	0	0	0	0	0	0	24	0	60	0
0	1	59	1	0	0	0	0.94	0	0	1	1	1	0	0	0	0	0	2	2	3	3	2	2	2	A	A	1	1	24	0	0	1	1	0	1	0	1	0	0	0	0	0	0	24	0	60	0
0	1	55	1	1	0	0	1.04	0	0	0	0	0	0	1	0	0	0	3	1	3	3	2	2	2	A	A	1	1	45	0	0	1	1	1	1	0	1	0	0	0	0	0	0	8	1	11	1
0	1	46	1	1	0	0	0.94	0	1	1	1	1	0	1	1	0	0	3	1	3	1	2	1	2	A	B	2	2	45	0	0	1	1	1	1	0	1	0	0	0	0	0	0	24	0	60	0
0	1	57	1	1	0	0	1.01	0	0	0	0	1	1	0	0	0	0	3	1	3	1	3	2	2	A	A	1	1	60	0	0	0	0	1	0	1	1	0	0	0	0	0	0	24	0	60	0
0	2	29	1	0	0	0	1.04	0	1	0	1	1	0	0	0	0	1	2	1	1	1	2	2	2	A	A	1	1	78	0	0	1	1	1	1	1	1	0	0	0	0	0	0	24	0	60	0
0	1	63	1	1	0	0	1.04	0	0	0	0	0	0	0	0	0	0	2	1	3	2	2	2	2	A	0		1	20	0	0	1	1	1	1	0	1	0	0	0	0	0	0	24	0	60	0
0	2	55	1	1	0	0	1.02	0	1	1	1	1	0	0	0	0	0	2	1	3	3	3	1	2	A	A	1	2	25	0	0	1	1	1	1	0	1	0	0	0	0	0	0	24	0	60	0
0	1	73	1	1	0	0	0.99	0	1	1	1	1	0	0	0	1	0	2	1	3	3	2	2	3	A	B	2	2	48	0	0	1	1	0	1	1	1	0	1	0	0	0	0	24	0	60	0
0	2	52	1	1	0	0	0.98	0	0	0	0	0	0	0	0	0	0	2	2	3	2	3	2	2	A	0		1	14	0	0	1	1	1	1	0	1	0	0	0	0	0	0	24	0	60	0
0	1	45	1	1	0	0	1.09	0	1	1	1	1	0	0	0	1	1	3	1	3	1	2	1	3	A	B	2	2	71	0	0	1	1	1	1	1	1	1	0	0	0	0	0	5	1	36	1
0	1	54	1	1	0	0	0.99	0	0	1	1	0	0	0	0	0	0	3	2	3	1	2	2	2	A	A	1	1	23	0	0	1	1	1	1	0	1	0	0	0	0	0	0	24	0	60	0
0	1	45	1	0	0	0	1.03	0	0	1	1	0	0	0	0	0	0	2	2	3	3	2	2	2	A	0		1	14	0	0	1	1	0	1	0	1	0	0	0	0	0	0	24	0	44	0
0	1	31	1	1	0	0	1.05	0	0	0	0	1	1	0	0	0	0	2	1	3	1	3	2	2	A	A	1	1	44	0	0	1	1	1	0	1	0	1	0	0	0	0	0	16	1	60	0
0	2	47	1	0	0	0	0.98	0	0	1	1	0	0	0	0	0	0	1	1	3	3	2	2	2	A	A	1	1	47	0	0	1	1	1	1	0	1	0	0	0	0	0	0	7	1	60	0
0	1	42	1	0	0	0	0.92	0	0	0	0	1	0	1	1	0	1	3	1	1	1	3	1	1	A	C	3	1	91	1	0	1	1	0	1	0	1	0	0	0	0	0	0	3	1	60	0
0	1	55	1	1	0	0	1.08	0	1	0	0	0	0	0	0	0	0	2	1	3	2	3	1	2	A	A	1	1	37	0	0	1	0	0	1	0	1	0	0	0	0	0	0	24	0	60	0
0	1	54	1	1	0	0	1.03	0	0	0	0	1	0	0	0	0	0	2	2	3	3	2	1	2	A	B	2	2	42	0	0	1	1	1	1	0	1	0	0	0	0	0	0	24	0	60	0
0	1	58	1	1	0	0	1.03	0	0	1	1	1	1	0	1	1	0	2	1	3	1	3	1	2	A	A	1	1	34	0	0	1	1	0	1	0	1	0	0	0	0	1	1	24	0	60	0
0	1	47	1	0	0	0	1.03	0	1	1	1	1	0	0	1	0	0	2	2	3	1	2	1	2	A	A	1	1	105	0	0	1	1	1	1	1	1	1	1	0	0	0	0	24	0	60	0
0	1	56	1	1	0	0	0.99	0	1	0	1	1	0	0	0	0	0	2	1	3	3	2	2	3	A	A	1	1	47	0	0	1	1	0	1	1	1	1	0	0	0	0	0	24	0	60	0
0	2	67	1	1	0	0	1.05	0	1	1	1	1	0	1	1	0	0	2	1	3	3	3	2	2	A	A	1	1	31	0	0	1	1	0	1	0	1	0	0	0	0	0	0	24	0	60	0
0	1	41	1	1	0	0	0.94	0	0	1	0	0	0	1	0	0	1	2	1	3	3	2	2	3	A	A	1	2	20	0	0	1	1	1	1	0	1	0	0	0	0	0	0	17	1	60	0
0	1	50	1	1	0	0	1.05	0	1	1	1	1	0	1	1	0	1	2	1	3	1	2	1	1	A	C	3	1	43	2	0	1	1	0	1	1	1	1	0	0	0	1	1	14	1	16	1
0	1	61	1	1	0	0	1.00	0	1	1	1	1	1	1	1	0	1	3	1	3	3	2	2	2	A	A	1	1	37	0	0	1	1	1	1	0	1	1	0	0	0	0	0	24	0	60	0
0	1	60	1	1	0	0	0.94	0	0	0	0	0	0	0	0	0	1	2	1	3	1	2	2	2	A	A	1	1	55	0	0	1	1	0	1	0	1	1	0	0	0	0	0	24	0	60	0
0	2	49	0	1	0	0	0.92	0	0	0	0	0	0	0	0	1	1	2	1	3	2	2	2	2	A	A	1	1	26	0	0	1	1	1	1	0	1	0	0	0	0	0	0	24	0	60	0
0	1	39	1	1	0	0	1.03	0	0	1	0	1	0	1	0	0	0	3	1	3	1	2	2	2	A	A	1	1	46	0	0	1	1	1	1	1	1	1	0	0	0	0	0	24	0	60	0
0	1	57	1	0	0	0	0.95	0	0	1	1	1	0	1	0	0	0	2	2	3	1	1	2	2	A	C	3	1	70	1	0	1	1	1	1	1	1	1	0	0	0	0	0	2	1	8	1
0	2	36	1	0	0	0	1.01	0	0	0	0	0	0	1	0	0	0	2	2	3	2	2	2	2	A	0		1	19	0	0	1	1	1	1	0	1	0	0	0	0	0	0	24	0	60	0
0	1	37	1	1	0	0	0.98	0	1	1	1	0	0	1	0	0	1	3	1	3	1	2	1	2	A	C	3	1	75	1	0	1	1	1	1	1	1	1	1	0	0	0	1	1	1	12	1
0	1	56	1	1	0	0	0.99	0	0	0	1	1	0	1	1	0	0	3	1	3	1	2	1	2	A	C	3	1	117	1	0	1	1	1	1	1	1	1	0	0	0	0	0	3	1	13	1
0	1	54	1	0	0	0	0.99	0	1	0	0	1	0	0	0	1	1	2	1	3	1	2	1	3	A	A	1	2	28	0	0	1	1	1	1	0	1	0	0	0	0	0	0	24	0	60	0
0	1	61	1	0	0	0	1.01	0	0	0	0	0	0	0	1	1	1	2	1	3	2	2	2	2	A	A	1	2	22	0	0	1	1	1	1	0	1	0	0	0	0	0	0	24	0	60	0
0	1	49	1	1	0	0	0.98	0	1	1	1	0	0	1	0	0	1	3	1	3	2	2	2	2	A	A	1	1	41	0	0	1	1	1	1	0	1	0	0	0	0	0	0	24	0	60	0
0	1	56	1	1	0	0	1.06	0	0	1	1	1	0	1	0	0	1	2	3	3	1	2	1	2	A	A	1	1	77	0	0	1	1	0	1	0	1	0	0	1	0	0	0	2	1	2	1
0	1	48	0	0	0	0	0.97	0	1	0	0	1	0	0	0	1	1	2	1	3	2	2	2	2	A	A	1	1	27	0	0	1	1	1	1	0	1	0	0	0	0	0	0	24	0	60	0
0	1	51	1	0	0	0	1.02	0	0	0	0	1	0	1	0	0	1	3	1	3	1	3	2	2	A	A	1	1	69	0	0	1	1	1	1	1	1	1	0	0	0	0	0	24	0	38	0
0	1	61	1	1	1	0	1.03	0	1	0	0	1	0	0	1	0	0	1	2	3	3	2	1	2	A	A	1	1	78	0	0	1	1	1	1	1	1	1	0	0	0	0	0	10	1	60	0
0	1	58	1	1	0	0	1.03	0	0	1	1	0	0	1	1	0	1	3	1	3	1	2	1	3	A	A	1	2	29	0	0	1	1	1	1	1	1	1	0	0	0	0	0	24	0	60	0
0	1	48	0	0	0	0	1.10	0	0	0	0	0	0	0	0	0	0	3	1	3	1	3	2	2	A	A	1	1	66	0	0	1	1	1	1	1	1	1	0	0	0	0	0	19	1	60	0
0	2	54	1	1	0	0	0.97	0	0	1	1	1	0	1	0	0	0	3	1	3	2	2	1	2	A	A	1	1	53	0	0	1	1	1	1	1	1	1	0	0	0	0	0	3	1	15	1
0	1	39	1	1	0	0	0.99	0	0	0	0	1	0	0	0	0	1	2	1	1	1	2	2	2	A	A	1	1	38	0	0	1	1	1	1	0	1	0	0	0	0	0	0	24	0	60	0
0	1	44	1	1	0	0	1.04	0	1	0	0	0	0	0	0	0	0	3	1	3	3	2	1	2	A	A	1	1	21	0	0	1	1	1	1	0	1	0	0	0	0	0	0	3	1	8	1
0	2	70	0	0	0	0	0.86	0	1	0	1	1	0	1	0	0	0	3	1	1	1	2	1	2	A	A	1	1	107	0	0	1	1	1	1	1	1	1	0	0	0	0	0	6	1	60	0
0	1	61	1	0	0	0	0.99	0	0	0	0	0	0	0	0	0	1	2	1	3	1	2	2	2	A	A	1	1	51	0	0	1	1	1	1	1	1	1	1	0	0	0	0	24	0	60	0
0	1	73	1	1	0	0	0.97	0	0	0	0	0	1	1	0	0	0	3	3	3	3	2	2	2	A	A	1	2	22	0	0	1	1	1	1	0	1	0	0	0	0	0	0	24	0	60	0
0	1	35	1	0	0	0	1.03	0	0	1	1	0	0	0	0	0	0	3	1	3	1	2	2	2	A	A	1	1	53	0	0	1	1	0	1	0	1	0	0	0	0	0	0	10	1	27	1
0	1	56	1	1	0	0	0.97	0	0	0	0	0	0	0	0	0	1	2	1	3	3	2	2	2	A	A	1	1	23	0	0	1	1	0	1	0	1	0	0	0	0	0	0	24	0	60	0
0	1	62	1	1	0	0	1.13	0	0	1	1	1	0	1	0	0	1	3	1	3	1	3	1	2	A	C	3	1	137	1	0	1	1	1	1	1	1	1	1	0	0	0	0	2	1	9	1
0	1	60	1	1	0	0	1.07	0	0	1	1	1	1	0	1	0	0	2	2	1	2	2	2	2	A	A	1	1	60	0	0	1	1	1	1	1	1	1	0	0	0	0	0	24	0	60	0
0	1	53	1	0	0	0	0.87	0	0	0	0	1	0	1	0	0	0	2	1	3	3	3	1	1	A	A	1	1	46	0	0	1	1	1	1	1	1	1	0	0	0	0	0	24	0	60	0
0	2	58	1	1	0	0	0.97	0	0	0	0	0	0	0	0	0	1	2	1	3	3	2	2	2	A	A	1	1	21	0	0	0	0	0	1	0	1	0	0	0	0	0	0	24	0	60	0
0	2	38	1	1	0	0	1.02	0	1	1	1	1	0	1	1	0	1	3	2	1	1	2	1	2	A	B	2	2	78	0	0	1	1	1	1	1	1	1	1	0	0	1	0	3	1	6	1
0	1	61	1	1	0	0	1.14	0	0	1	0	0	0	0	0	0	1	2	2	3	2	2	2	2	A	B	2	1	33	0	0	1	1	0	1	0	1	0	0	0	0	1	0	14	1	60	0
0	1	43	1	1	0	0	0.99	0	0	0	0	0	1	1	0	0	1	2	1	3	1	2	1	2	A	A	1	1	73	0	0	1	1	1	1	0	1	0	0	0	0	0	0	22	1	60	0
0	1	53	1	0	0	0	0.90	0	0	0	0	1	0	0	0	0	0	2	1	3	2	2	2	2	A	A	1	1	54	0	0	1	1	1	1	1	1	1	0	1	0	0	0	24	0	60	0
0	1	42	1	1	0	0	0.96	0	0	0	0	0	0	1	0	0	0	2	2	3	3	2	2	2	A	0		1	14	0	0	1	1	1	1	0	1	0	0	0	0	0	0	24	0	60	0
0	1	53	1	1	0	0	0.95	0	0	1	1	0	0	1	0	1	0	2	1	3	3	2	2	2	A	A	1	1	39	0	0	1	1	1	1	1	1	1	0	0	0	0	0	24	0	60	0
0	1	47	1	0	0	0	0.97	0	1	0	0	0	0	0	0	0	1	1	1	3	3	2	2	3	A	A	1	1	51	0	0	1	1	1	1	1	1	1	0	0	0	0	0	24	0	60	0
0	1	46	1	0	0	0	0.98	0	0	0	0	0	0	0	0	0	0	2	2	3	2	2	2	2	A	A	1	1	28	0	0	1	0	1	1	1	0	0	0	0	0	0	0	24	0	60	0
0	1	56	1	1	0	0	1.07	0	0	0	0	0	1	0	0	0	0	3	1	3	2	3	2	2	A	A	1	1	46	0	0	1	1	1	1	0	1	1	0	0	0	0	0	24	0	43	0
0	1	65	1	0	0	0	0.97	0	1	1	1	0	0	0	1	0	1	2	2	3	2	2	2	2	A	A	1	1	113	0	0	1	1	1	1	1	1	1	0	0	0	0	0	24	0	60	0
0	1	59	0	0	0	0	0.92	0	1	0	1	1	0	0	0	0	0	2	2	3	2	2	2	2	A	A	1	1	21	0	0	1	1	0	1	0	1	0	0	0	1	0	0	24	0	60	0
0	1	59	0	1	0	0	1.01	0	0	0	0	0	0	0	0	0	1	2	1	3	3	3	2	2	A	A	1	1	76	0	0	1	1	1	0	1	1	1	0	0	0	0	0	24	0	60	0
0	1	69	1	1	0	0	1.01	0	1	1	1	1	1	1	0	0	1	2	2	3	3	2	1	2	A	B	2	2	35	0	0	1	1	1	1	0	1	0	0	0	0	0	0	19	1	60	0
0	1	51	1	1	0	0		0	0	0	0	1	0	1	0	0	0	3	1	3	1	2	1	2	A	B	2	2	54	0	0	1	1	1	1	1	1	1	0	0	0	0	0	24	0	60	0
0	1	52	1	0	0	0	0.98	0	0	1	0	0	0	0	0	0	0	3	1	3	1	2	1	2	A	A	1	1	49	0	0	1	1	1	1	0	1	0	0	0	0	0	1	24	0	60	0
0	1	25	1	1	0	0	1.05	0	0	1	1	1	0	1	0	0	1	3	1	3	1	2	1		A	C	3	1	123	1	1	1	1	1	1	1	1	1	0	0	0	0	0	1	1	5	1
0	2	48	1	0	0	0	0.99	0	1	1	1	1	0	0	0	0	1	3	2	3	2	3	2	2	A	A	1	1	49	0	0	1	1	1	1	0	1	0	1	0	0	0	0	24	0	60	0
0	1	52	1	1	0	0	1.03	0	1	0	0	0	0	0	0	0	0	2	2	3	1	3	2	2	A	A	1	1	26	0	0	1	1	1	1	0	1	0	0	0	0	0	0	24	0	60	0
0	2	56	1	1	0	0	0.97	0	0	1	1	1	1	1	0	0	0	2	2	3	3	2	2	2	A	A	1	1	30	0	0	1	1	1	1	0	1	0	0	0	0	0	0	24	0	60	0
0	2	51	1	1	0	0	0.90	0	1	0	0	0	0	1	0	0	1	2	1	3	1	2	1	2	A	A	1	1	50	0	0	1	1	1	1	1	1	1	0	0	0	0	1	24	0	60	0
0	1	36	1	1	0	0	1.03	0	0	1	0	0	0	1	0	0	0	3	1	3	1	2	1	2	A	A	1	1	50	0	0	1	1	0	1	1	1	1	0	0	0	0	0	24	0	60	0
0	1	38	1	1	0	0	1.03	0	0	1	0	0	0	0	0	0	1	2	1	3	2	2	2	3	A	A	1	1	45	0	0	1	1	1	1	0	1	0	0	0	0	0	0	24	0	60	0
0	1	45	1	1	0	0	0.99	0	1	1	1	1	0	1	0	0	1	2	1	3	3	3	1	1	A	B	2	2	82	0	0	1	1	0	1	0	1	0	0	0	0	1	1	1	1	3	1
0	1	55	1	1	0	0	0.97	0	0	0	0	0	0	0	1	0	0	2	3	3	1	2	1	1	A	C	3	1	51	2	0	1	1	1	1	0	1	0	0	0	0	0	0	24	0	42	1
0	1	64	1	1	0	0	0.97	0	0	0	0	0	1	0	1	0	1	2	1	3	3	2	2	2	A	0		1	17	0	0	1	1	1	1	0	1	0	0	0	0	0	0	24	0	60	0
0	1	60	1	1	0	0	1.03	0	0	0	0	0	0	0	0	0	0	2	2	3	3	3	2	3	A	0		1	14	0	0	1	1	1	1	0	1	0	0	0	0	0	0	24	0	60	0
0	2	53	1	1	0	0	1.04	0	0	0	0	0	0	1	1	0	0	3	1	3	1	2	2	2	A	A	1	1	67	0	0	1	1	1	1	1	1	1	1	0	0	0	0	2	1	60	0
0	1	48	1	0	0	0	0.93	0	0	0	0	0	0	1	0	1	1	2	1	3	3	2	2	2	A	A	1	1	35	0	0	1	1	0	1	0	1	0	0	0	0	0	0	24	0	60	0
0	1	45	1	1	0	0	1.14	0	0	0	0	0	0	1	0	0	0	3	2	3	3	2	1	3	A	C	3	1	63	2	0	1	1	1	1	1	1	1	0	0	0	0	0	2	1	3	1
0	1	35	1	1	0	0	1.02	0	1	1	1	1	0	1	1	0	1	2	1	3	3	2	1	2	A	C	3	1	75	1	0	1	1	1	1	0	1	0	0	0	0	1	1	1	1	6	1
0	1	48	1	1	0	0	0.95	0	0	0	0	1	0	1	0	0	1	3	1	3	1	2	1	1	A	B	2	2	77	0	0	1	1	0	1	1	1	1	0	0	0	0	0	2	1	60	0
0	1	50	1	1	0	0	1.03	0	0	1	1	1	1	0	0	0	0	2	1	3	2	2	2	2	A	A	1	1	35	0	0	1	1	0	1	1	1	1	0	0	0	0	1	24	0	60	0
0	1	63	1	1	0	0	0.91	0	1	1	0	0	0	0	1	1	1	2	1	3	1	2	2	2	A	A	1	2	27	0	0	1	1	1	1	1	1	1	0	0	0	0	0	24	0	59	0
0	1	56	1	1	1	1	1.03	0	1	1	1	1	0	1	1	1	1	2	1	3	1	2	1	2	B	C	3	1	80	1	0	1	1	0	1	1	1	1	0	0	0	0	1	24	0	60	0
0	1	27	1	1	0	0	1.04	0	0	1	1	1	0	1	0	0	1	2	1	3	1	2	2	3	A	A	1	1	74	0	0	1	1	1	1	1	1	0	1	0	0	0	0	24	0	60	0
0	1	47	1	1	0	0	0.96	0	0	1	0	1	0	0	0	0	0	1	2	3	1	2	2	2	A	A	1	1	24	0	0	1	1	1	1	0	0	0	0	0	0	0	0	24	0	24	0
0	1	50	1	1	0	0	1.07	0	1	1	1	1	0	1	0	1	0	3	1	3	3	3	1	2	A	C	3	1	40	1	0	1	1	1	1	1	1	1	0	0	0	1	1	1	1	60	0
0	2	62	1	1	0	0	1.05	0	0	0	0	0	1	0	0	0	0	2	2	3	2	2	2	2	A	A	1	2	18	0	0	1	1	1	1	0	1	0	0	0	1	0	0	24	0	60	0
0	1	50	1	1	0	0	1.08	0	0	1	0	1	0	0	1	1	0	3	1	3	1	3	2	2	A	0		1	20	0	0	1	1	1	1	0	1	0	0	0	0	0	0	24	0	60	0
0	1	54	0	0	0	0	0.95	0	0	0	0	0	0	0	0	0	0	1	1	3	1	3	3	1	A	A	1	1	35	0	0	1	1	0	1	1	1	1	1	0	0	0	0	24	0	60	0
0	1	58	1	1	0	0	1.04	0	0	0	0	1	1	0	1	1	1	3	1	3	3	2	1	1	A	C	3	2	29	2	0	1	1	0	1	0	1	0	0	0	0	0	1	1	1	3	1
0	1	51	1	0	0	0	1.03	0	0	1	1	1	0	1	0	0	1	3	1	3	1	3	1	2	A	A	1	1	133	0	0	1	1	1	1	1	1	1	0	0	0	0	0	24	0	60	0
0	1	56	1	0	0	0	0.98	0	0	1	1	1	0	1	0	0	1	3	1	3	3	2	2	1	A	B	2	2	35	0	0	1	1	1	1	1	1	1	0	0	0	1	0	24	0	60	0
0	1	49	1	0	0	0	1.11	0	0	0	0	0	0	1	0	0	0	2	2	3	2	2	2	2	A	0		1	17	0	0	1	1	0	1	0	1	0	0	0	0	0	0	24	0	60	0
0	1	57	1	1	0	0	1.12	0	0	0	0	0	0	1	0	0	0	2	1	3	1	2	2	2	A	A	1	1	62	0	0	1	1	1	1	1	1	1	0	0	0	0	0	24	0	60	0
0	1	61	1	1	0	0	0.99	0	0	0	1	1	0	1	1	0	1	3	1	3	1	3	1	3	A	C	3	1	97	1	0	1	1	1	1	1	1	1	0	0	0	1	1	1	1	5	1
0	1	36	1	0	0	0	0.97	0	1	1	0	0	1	1	0	0	0	3	1	3	3	2	2	3	A	0		1	11	0	0	1	1	1	1	0	1	0	0	0	0	0	0	24	0	60	0
0	1	46	1	1	0	0	1.06	0	0	0	0	1	0	0	0	0	0	2	1	3	3	3	2	1	A	B	2	2	55	0	0	1	1	0	1	1	1	1	0	0	0	0	0	24	0	39	0
0	1	30	1	0	0	0	1.04	0	1	1	1	1	0	1	0	0	1	2	1	3	1	3	1	2	A	B	2	2	91	0	0	1	1	1	1	1	1	1	1	0	0	1	0	4	1	6	1
0	2	77	1	1	1	0	1.31	1	1	0	1	1	1	0	1	0	1	2	1	3	3	2	2	2	A	A	1	1	62	0	0	1	1	1	1	0	1	1	0	0	0	0	0	1	1	5	1
0	1	61	1	1	0	0	0.99	0	0	0	0	0	1	0	0	0	0	2	1	1	1	2	2	2	A	0		1	11	0	0	0	0	0	0	0	1	0	0	0	0	0	1	23	1	60	0
0	1	65	1	1	0	0	0.93	0	1	1	1	1	0	0	0	0	0	2	1	3	1	2	1	3	A	B	2	2	78	0	0	1	1	1	1	1	1	1	0	0	0	0	0	1	1	3	1
0	1	44	1	0	0	0	1.09	0	1	1	1	0	0	0	0	0	1	3	1	3	1	2	1	2	A	A	1	1	28	0	0	1	1	1	1	1	1	1	0	0	0	0	1	11	1	22	1
0	1	43	1	0	0	0	1.06	0	0	1	1	0	0	1	0	0	1	2	2	3	3	2	2	2	A	A	1	1	39	0	0	1	1	1	1	1	1	1	0	0	0	0	0	24	0	60	0
0	1	59	1	1	0	0	1	0	0	0	0	0	0	0	1	1	0	2	2	2	2	2	2	3	A	A	1	1	28	0	0	1	1	1	1	0	1	1	0	0	0	0	0	24	0	60	0
0	1	39	0	0	0	0	0.98	0	1	1	1	0	0	0	0	0	1	3	1	3	1	2	2	3	A	A	1	1	58	0	0	1	1	1	1	1	1	1	0	0	0	0	0	24	0	46	1
0	2	51	0	1	0	0	1.18	0	0	0	0	0	0	1	0	0	0	3	1	3	1	2	1	2	A	0		1	16	0	0	1	1	1	1	0	1	0	0	0	0	0	1	24	0	44	0
0	2	66	1	1	0	0	0.93	0	1	0	0	0	1	0	0	0	0	2	2	2	2	2	2	2	A	0		1	13	0	0	1	1	1	1	0	1	0	0	0	0	1	0	24	0	60	0
0	1	61	1	0	0	0	1.07	0	0	1	1	1	1	1	0	0	0	3	2	3	3	2	2	3	A	A	1	1	37	0	0	1	1	1	1	1	1	1	0	0	0	0	0	11	1	46	1
0	1	45	1	1	0	0	0.92	0	0	0	0	0	0	0	0	0	0	3	1	3	1	2	1	2	A	C	3	1	42	1	0	1	1	1	1	1	1	1	1	0	0	0	0	24	0	60	0
0	1	71	1	1	0	0	0.93	0	0	1	0	0	0	0	1	1	1	2	2	3	3	2	2	3	A	A	1	2	21	0	0	1	1	1	1	0	1	0	0	0	0	0	0	24	0	60	0
0	2	71	1	1	0	0	0.95	0	1	0	1	1	0	1	0	0	1	3	1	3	1	1	1	1	A	A	1	1	56	0	0	1	1	1	1	1	1	1	0	0	0	0	0	2	1	4	1
0	1	69	1	0	0	0	0.95	0	0	0	0	0	0	1	1	0	0	3	2	3	3	2	1	2	A	A	1	1	33	0	0	1	1	1	1	0	1	0	0	0	0	0	0	24	0	60	0
0	1	63	0	1	0	0	0.97	0	0	0	0	0	0	0	0	0	1	3	1	1	1	2	2	3	A	A	1	1	86	0	0	1	1	1	1	1	1	1	0	1	1	1	1	24	0	60	0
0	1	60	1	1	0	0	0.92	0	1	1	1	1	0	0	1	0	0	2	1	3	1	2	1	2	A	C	3	1	93	1	0	1	1	1	1	1	1	1	0	0	0	0	0	24	0	60	0
0	1	67	0	0	0	0	1.03	0	0	0	1	1	0	1	1	0	1	2	1	3	3	2	1	2	A	A	1	1	168	0	0	1	1	1	1	1	1	1	0	0	0	0	0	2	1	8	1
0	2	62	1	1	0	0	1.07	0	0	0	0	1	1	0	0	1	0	2	1	3	3	2	1	3	A	A	1	2	15	0	0	0	1	0	1	0	1	0	0	0	0	0	0	21	1	60	0
0	1	47	1	0	0	0	0.96	0	0	0	0	0	0	0	0	0	1	2	2	3	3	2	2	3	A	A	1	1	30	0	0	1	1	1	1	0	1	0	0	0	0	0	0	24	0	60	0
0	1	63	1	1	0	0	1.03	0	1	1	1	1	0	0	1	0	1	3	1	3	1	2	1	2	A	A	1	1	131	0	0	1	1	1	1	1	1	1	1	0	0	0	0	3	1	7	1
0	1	50	1	1	0	0	1.17	0	1	1	1	1	0	0	0	0	1	2	1	3	1	2	1	1	A	B	2	2	77	0	0	1	1	1	1	1	1	1	0	0	0	0	0	1	1	45	1
0	2	60	0	0	0	0	0.98	0	0	1	0	0	0	1	0	0	1	2	1	1	1	2	2	3	A	C	3	1	92	2	1	1	1	1	1	1	1	1	1	0	0	1	0	1	1	12	1
0	1	57	0	0	0	0	0.91	0	0	1	1	1	0	0	0	1	0	2	1	1	1	2	2	2	A	A	1	1	73	0	0	1	1	1	1	1	1	1	0	1	1	0	0	24	0	40	0
0	1	55	1	1	0	0	1.02	0	1	1	1	1	0	0	1	1	0	2	2	2	2	2	2	2	A	A	1	1	32	0	0	1	1	1	1	0	1	0	0	0	0	0	0	24	0	60	0
0	1	65	0	0	0	0	0.86	0	1	0	0	1	0	0	0	0	1	2	1	3	1	2	1	3	A	A	1	1	65	0	0	1	1	1	1	1	1	1	0	0	0	0	0	24	0	60	0
0	1	39	1	1	0	0	0.96	0	0	1	1	1	0	0	1	1	0	2	1	1	1	2	2	3	A	A	1	1	38	0	0	1	1	1	1	0	1	0	0	0	0	0	0	24	0	60	0
0	1	55	1	0	0	0	1.02	0	1	0	0	0	0	0	0	1	0	1	2	1	1	2	2	2	A	A	1	1	33	0	0	1	1	1	1	0	1	0	0	0	0	0	0	24	0	60	0
0	1	45	1	0	0	0	1.05	0	0	0	1	1	0	1	0	0	1	3	1	3	1	2	1	2	A	A	1	1	121	0	0	1	1	1	1	1	1	1	0	0	0	0	0	12	1	60	0
0	1	56	1	1	0	0	1.14	0	1	1	1	1	1	0	0	0	0	3	1	3	2	2	2	2	A	A	1	1	43	0	0	0	1	0	1	1	1	0	0	0	0	0	1	24	0	60	0
0	1	59	1	1	0	0	0.99	0	0	0	0	0	0	0	0	1	0	2	1	3	2	2	1	2	A	B	2	2	59	0	0	1	1	1	1	1	1	1	0	0	0	0	0	11	1	29	1
0	1	52	0	1	0	0	1.24	0	0	0	0	0	0	0	0	1	0	2	2	2	2	2	1	2	A	B	2	2	81	0	0	1	1	1	1	1	1	1	0	0	0	1	0	24	0	60	0
0	1	63	1	1	0	0	0.97	0	1	1	0	1	0	0	0	0	0	2	3	3	1	2	2	2	A	A	1	1	61	0	0	1	1	1	1	1	1	1	1	0	0	0	0	24	0	60	0
0	1	34	1	1	0	0	1	0	0	1	0	0	0	1	0	0	0	2	2	3	3	2	2	3	A	A	1	2	10	0	0	1	1	1	1	0	1	0	0	0	0	0	0	24	0	60	0
0	1	64	1	1	0	1	0.94	0	0	0	0	0	0	0	0	1	1	2	2	3	2	2	2	2	A	0		1	16	0	0	1	1	1	1	0	1	0	0	0	0	0	0	19	1	60	0
0	1	58	1	1	0	0	0.88	0	0	0	0	1	0	0	1	0	0	2	1	3	3	2	2	3	A	B	2	2	65	0	0	1	1	1	1	0	1	0	0	0	0	1	0	3	1	12	1
0	1	44	1	0	0	0	0.91	0	0	1	1	0	0	0	0	0	1	2	1	1	1	2	2	2	A	A	1	1	136	0	0	1	1	1	1	1	1	1	1	0	0	0	0	24	0	49	0
0	1	34	1	1	0	0	1.05	0	0	1	1	0	0	0	0	0	1	3	1	3	3	2	1	2	A	A	1	1	55	0	0	1	1	1	1	1	1	1	0	0	0	0	0	3	1	60	0
0	1	37	1	1	0	0	0.96	0	1	0	1	1	0	1	0	0	1	3	1	3	1	2	2	3	A	C	3	1	143	1	0	1	1	1	1	1	1	1	1	0	0	1	0	2	1	7	1
0	1	53	1	0	0	0	0.96	0	1	1	1	0	0	0	1	1	1	2	1	1	1	2	1	2	A	C	3	1	135	1	0	1	1	1	1	1	1	1	0	0	0	0	0	24	0	60	0
0	1	59	0	0	0	0	0.97	0	1	0	1	1	0	0	0	0	1	3	2	1	1	2	1	2	A	A	1	1	91	0	0	1	1	1	1	1	1	1	0	0	0	0	0	24	0	60	0
0	1	55	1	0	0	0	1	0	0	0	0	0	0	0	0	0	0	2	2	3	3	2	2	2	A	A	1	1	40	0	0	1	1	1	1	0	1	0	0	0	0	0	0	10	1	60	0
0	1	45	1	0	0	0	0.81	0	1	1	1	1	0	0	0	0	1	2	1	3	1	2	2	2	A	A	1	1	103	0	0	1	1	1	1	1	1	1	0	1	0	0	0	24	0	56	1
0	1	49	1	1	0	0	1.02	0	0	1	1	1	0	0	0	0	0	3	1	3	1	3	1	2	A	A	1	1	39	0	0	1	1	1	1	0	1	0	0	1	0	0	0	24	0	60	0
0	1	46	1	1	0	0	0.94	0	0	0	0	0	0	1	0	0	1	2	2	3	3	2	1	3	A	A	1	1	24	0	0	1	1	1	1	0	1	0	0	0	0	0	0	24	0	60	0
0	1	50	1	1	0	0	0.93	0	0	0	0	1	0	1	0	0	0	3	1	3	2	2	2	2	A	A	1	1	25	0	0	1	1	1	1	0	1	0	0	0	0	0	0	24	0	60	0
0	1	59	1	1	0	0	1.07	0	0	0	1	1	0	0	1	0	1	2	1	3	2	2	2	2	A	A	1	1	63	0	0	1	1	1	1	0	1	1	0	0	0	0	0	8	1	60	0
0	1	60	1	0	0	0	1.08	0	1	0	0	1	0	1	0	0	0	3	1	3	1	2	2	2	A	A	1	1	115	0	0	1	1	1	1	1	1	1	1	0	0	1	1	24	0	60	0
0	1	32	1	1	0	0	0.96	0	1	0	0	1	0	0	0	0	0	2	1	3	2	2	2	2	A	0		1	13	0	0	1	1	1	1	0	1	0	0	0	0	0	0	17	1	48	1
0	1	44	1	1	0	0	1.03	0	1	1	1	1	1	0	0	1	0	1	2	3	2	2	1	2	A	0		1	18	0	0	1	1	1	1	0	1	0	0	0	0	0	0	24	0	60	0
0	1	35	1	1	0	0	0.84	0	0	1	0	1	0	0	0	0	1	2	2	3	2	2	2	2	A	A	1	1	42	0	0	1	1	1	1	1	1	1	0	0	0	0	0	24	0	60	0
0	1	41	1	0	0	0	1.08	0	0	1	1	1	0	0	1	0	0	2	1	3	1	2	1	2	A	A	1	1	64	0	0	1	1	1	1	1	1	1	0	0	0	0	0	14	1	60	0
0	1	60	1	1	0	0	0.99	0	0	0	0	0	1	0	0	0	0	2	2	2	2	2	2	2	A	0		1	16	0	0	1	1	0	1	0	1	0	0	0	0	0	0	24	0	60	0
0	1	49	1	0	0	0	0.99	0	0	0	0	0	0	0	0	0	1	3	1	3	1	2	2	2	A	A	1	1	41	0	0	1	1	1	1	0	1	0	0	0	0	0	1	4	1	29	1
1	1	45	0	0	0	0	0.9	0	0	1	1	1	0	0	0	0	1	3	1	3	3	2	1	2	A	A	1	1	42	0	0	1	1	1	1	1	1	1	0	0	0	0	0	10	1	54	1
1	1	29	1	0	0	0	0.93	0	1	0	0	0	0	1	0	0	0	2	1	3	1	2	1	2	A	A	1	1	55	0	0	1	1	0	1	1	1	1	0	0	0	0	0	3	1	36	1
1	1	48	1	0	1	0	0.98	0	1	0	0	0	0	0	0	0	0	2	1	3	2	3	1	2	A	A	1	1	49	0	0	1	1	1	1	0	1	0	0	0	0	0	0	10	1	60	0
1	1	55	1	1	0	0	0.93	0	1	0	0	0	0	1	0	0	1	2	2	3	3	2	2	3	A	0		1	19	0	0	1	1	0	1	1	1	1	0	0	0	0	0	24	0	60	0
1	1	39	1	1	0	0	1.14	0	1	0	0	0	0	0	0	0	0	2	1	3	1	2	2	2	A	A	1	1	28	0	0	1	1	1	1	0	1	0	0	0	0	0	0	24	0	60	0
1	1	56	1	1	0	0	1.05	0	0	1	1	1	0	0	0	0	0	3	1	3	1	2	2	3	A	A	1	1	43	0	0	1	1	1	1	1	1	1	0	1	0	0	0	24	0	60	0
1	1	54	1	1	0	0	1.1	0	1	1	1	1	0	0	1	0	1	1	2	3	3	2	2	3	A	A	1	1	29	0	0	1	1	1	1	0	1	0	0	0	0	0	0	24	0	34	0
1	1	52	0	1	0	0	0.94	0	1	0	0	1	0	0	0	0	0	2	1	3	3	2	2	3	A	A	1	1	43	0	0	1	1	1	1	1	1	1	0	0	0	0	0	18	1	36	1
1	1	44	1	1	0	0	0.95	0	0	0	0	0	0	0	0	0	1	3	3	3	2	2	1	2	A	A	1	1	41	0	0	1	1	1	1	1	1	1	1	1	0	0	0	24	0	60	0
1	1	48	1	1	0	0	0.94	0	0	0	0	0	1	0	0	0	1	2	2	3	1	2	2	2	A	A	1	1	36	0	0	1	1	0	1	0	1	0	0	0	0	0	0	24	0	60	0
1	1	41	1	0	0	0	1.04	0	0	1	1	1	0	0	0	0	0	3	1	3	1	2	1	2	A	B	2	2	56	0	0	1	1	0	1	0	1	1	0	0	0	1	1	24	0	60	0
1	1	59	0	0	0	0	0.97	0	0	1	1	0	0	0	0	0	1	3	3	3	1	2	2	2	A	A	1	1	46	0	0	1	1	1	1	1	1	1	0	1	0	0	0	24	0	60	0
1	1	55	1	1	0	0	0.9	0	0	0	1	1	0	1	0	0	1	3	1	1	1	2	1	2	A	C	3	2	110	1	0	1	1	1	1	0	1	1	0	0	0	0	0	5	1	60	0
1	1	51	1	1	0	0	0.9	0	0	0	0	0	0	0	0	0	0	3	1	3	2	3	1	2	A	A	1	1	34	0	0	1	1	1	1	1	1	1	0	0	0	0	0	15	1	24	1
1	1	37	1	1	0	0	0.99	0	1	0	1	1	0	1	0	1	0	3	1	3	2	2	1	2	A	C	3	1	129	1	0	1	1	1	1	1	1	1	0	0	0	0	1	0	1	60	0
1	2	59	1	1	0	0	0.92	0	1	0	1	0	0	1	0	0	1	2	2	3	2	2	2	2	A	A	1	1	49	0	0	1	1	1	1	0	1	1	0	0	0	0	0	24	0	37	1
1	1	50	0	1	0	0	0.99	0	0	1	0	0	0	0	0	0	0	2	2	3	2	2	1	2	A	A	1	1	31	0	0	1	1	1	1	0	1	1	0	0	0	0	0	24	0	60	0
1	1	45	1	1	0	0	0.91	0	0	0	0	1	0	1	0	0	0	2	2	3	3	2	2	3	A	A	1	2	18	0	0	1	1	1	1	0	1	0	0	0	0	0	0	21	1	60	0
1	1	46	1	1	0	0	1.02	0	0	0	0	0	0	0	0	0	0	3	1	3	2	2	2	2	A	A	1	1	46	0	0	1	1	1	1	1	1	1	0	0	0	0	0	24	0	60	0
1	1	56	1	0	0	0	0.94	0	0	0	0	1	0	1	0	0	1	3	1	3	1	2	1	2	A	A	1	1	98	0	0	1	1	1	1	1	1	1	0	1	0	0	0	8	1	13	1
1	1	62	0	1	0	0	0.99	0	0	0	1	0	0	0	0	0	0	3	1	3	2	2	2	2	A	A	1	1	23	0	0	1	1	1	1	0	1	0	0	0	0	0	0	10	1	60	0
1	1	44	1	0	0	0	0.94	0	1	1	1	0	0	1	0	0	0	3	1	3	1	2	2	2	A	B	2	2	91	0	0	1	1	1	1	1	1	1	0	0	0	1	1	24	0	60	0
1	1	29	1	1	0	0	0.91	0	0	0	0	0	0	1	0	0	0	2	2	3	2	3	2	2	A	A	1	1	26	0	0	1	1	1	1	0	1	0	0	0	0	0	0	24	0	60	0
1	1	35	1	0	0	0	0.92	0	0	1	1	1	0	1	0	0	0	3	1	3	2	2	2	2	A	A	1	1	85	0	0	1	1	1	1	1	1	1	0	0	0	0	0	8	1	18	1
1	1	41	1	1	0	0	1.05	0	0	0	0	0	0	0	0	0	1	3	2	1	2	2	1	2	A	A	1	1	20	0	0	1	1	0	1	0	1	0	0	0	0	0	0	24	0	39	1
1	2	20	1	0	0	0	0.95	0	1	0	1	0	0	0	0	0	1	3	1	3	1	2	1	3	A	A	1	1	146	0	0	1	1	1	1	1	1	1	1	0	0	0	1	24	0	60	0
1	1	47	1	1	0	0	0.93	0	0	0	0	1	0	1	1	1	1	3	1	3	1	2	1	2	A	C	3	1	60	1	0	1	1	0	1	1	1	1	0	0	0	0	1	24	0	60	0
1	1	37	1	1	0	0	1	0	1	0	0	0	0	0	0	0	1	2	2	3	2	2	2	2	A	A	1	1	37	0	0	1	1	0	1	1	1	1	0	0	0	0	0	24	0	55	0
1	1	31	1	1	0	0	1.02	0	0	1	1	1	0	1	0	0	1	3	1	3	1	2	1	2	A	A	1	1	94	0	0	1	1	1	1	1	1	1	0	1	0	0	0	24	0	60	0
1	2	57	1	0	0	0	1.07	0	0	0	1	1	0	1	1	0	1	3	1	3	1	2	1	2	A	A	1	1	116	0	0	1	1	1	1	1	1	1	1	0	0	0	1	3	1	5	1
1	1	51	1	1	0	0	1.06	0	0	1	1	1	0	0	1	0	0	2	1	2	3	2	2	2	A	A	1	1	42	0	0	1	1	1	1	1	1	1	0	0	0	0	0	24	0	60	0
1	1	39	1	0	0	0	0.98	0	0	0	1	1	0	0	0	1	0	2	1	3	2	2	2	3	A	B	2	2	49	0	0	1	1	1	1	1	1	1	0	0	0	0	0	12	1	60	0
1	1	45	1	0	0	0	1.06	0	0	0	0	1	0	1	0	0	0	3	1	3	1	3	1	3	A	C	3	1	113	1	0	1	1	1	1	1	1	1	1	0	0	0	0	1	1	4	1
1	1	60	0	0	0	0	0.92	0	0	1	1	1	0	1	0	0	1	2	2	3	2	2	2	2	A	C	3	1	59	1	0	1	1	1	1	1	1	1	0	0	0	0	0	4	1	20	1
1	1	49	1	1	0	0	1.01	0	0	0	1	1	0	0	1	1	1	3	1	3	1	2	2	2	A	A	1	1	89	0	0	1	1	1	1	0	1	1	1	0	0	0	0	24	0	60	0
1	2	63	1	1	0	0	1.03	0	0	0	0	0	0	1	0	1	0	3	1	3	3	2	2	2	A	A	1	1	26	0	0	1	1	1	1	0	1	0	0	0	0	0	0	17	1	60	0
1	1	76	1	1	0	0	1.05	0	1	0	1	1	0	0	1	0	0	3	1	3	3	2	1	1	A	B	2	2	40	0	0	1	1	1	1	1	1	0	0	0	0	1	1	24	0	60	0
1	1	52	1	0	0	0	1.18	1	1	1	1	1	0	0	1	0	1	2	1	1	1	2	2	2	A	A	1	1	121	0	0	1	1	1	1	1	1	1	1	0	0	0	0	9	1	60	0
1	1	49	1	1	0	0	1.03	0	0	0	0	1	0	1	1	0	1	3	1	3	3	2	2	2	A	A	1	1	38	0	0	1	1	1	1	1	1	1	0	0	0	0	0	24	0	60	0
1	2	46	1	0	0	0	1.11	0	0	0	1	1	0	1	0	0	0	3	1	3	1	2	1	2	A	B	2	2	101	0	0	1	1	1	1	1	1	1	1	1	0	0	0	3	1	5	1
1	1	57	1	1	0	0	0.86	0	0	1	1	1	0	1	1	0	0	3	1	3	2	2	2	2	A	A	1	1	42	0	0	1	1	1	1	0	1	0	0	0	0	0	0	2	1	8	1
1	2	44	0	1	0	0	1	0	0	0	0	0	0	0	1	1	0	2	1	2	2	2	2	2	A	0		1	20	0	0	1	1	0	1	0	1	0	0	0	0	1	0	24	0	60	0
1	1	58	1	0	0	0	1.09	0	1	0	1	0	0	0	0	0	0	3	1	3	2	2	2	3	A	A	1	1	35	0	0	1	1	1	1	1	1	1	0	0	0	0	0	24	0	60	0
1	1	71	1	0	0	0	0.96	0	0	0	0	0	0	0	0	0	1	3	1	3	2	2	2	2	A	0		1	19	0	0	1	1	0	1	0	1	0	0	1	0	0	0	8	1	60	0
1	1	73	0	1	0	0	0.95	0	0	0	0	0	0	1	0	0	0	2	2	2	2	2	2	2	A	A	1	1	75	0	0	1	1	1	1	1	1	1	0	0	0	0	0	24	0	51	0
1	1	49	1	1	0	0	1.01	0	1	1	1	1	0	0	1	0	1	3	1	3	1	2	1	1	A	C	3	2	65	1	0	1	1	1	1	1	1	1	0	0	0	1	1	1	1	4	1
1	1	55	1	0	0	0	0.94	0	0	0	1	1	0	0	0	1	0	3	1	3	3	2	1	3	A	A	1	1	36	0	0	1	1	1	1	0	1	0	0	0	0	0	0	1	1	60	0
1	1	66	0	0	0	0	0.91	0	0	0	0	0	0	0	0	0	1	2	1	3	2	2	1	1	A	B	2	2	30	0	0	1	1	0	1	0	1	0	0	0	0	1	1	4	1	56	1
1	1	43	1	1	0	1	0.97	0	0	1	1	1	0	1	0	0	1	2	1	3	1	2	1	2	A	A	1	1	97	0	0	1	1	1	1	1	1	1	0	1	0	0	0	24	0	60	0
1	1	58	1	1	0	0	0.92	0	0	1	0	1	0	0	0	0	0	2	1	1	1	2	2	2	A	A	1	1	24	0	0	1	1	1	1	0	1	0	0	0	0	0	0	24	0	60	0
1	1	61	0	1	0	0	0.9	0	0	0	0	1	0	0	0	0	0	2	1	1	1	2	2	2	A	A	1	1	47	0	0	1	1	1	1	1	1	1	0	0	0	0	0	24	0	60	0
1	1	59	1	0	0	0	0.95	0	1	1	1	1	0	0	0	0	1	3	1	3	1	2	1	3	A	C	3	2	119	1	0	1	1	1	1	1	1	1	0	0	0	1	0	11	1	16	1
1	2	64	1	1	0	0	1.04	0	0	0	1	0	1	1	1	1	1	3	1	3	3	2	2	2	A	A	1	1	33	0	0	1	1	1	1	0	1	1	0	0	0	0	1	2	1	8	1
1	1	62	1	1	0	0	0.93	0	1	1	1	1	0	0	1	0	0	2	1	3	2	3	2	2	A	A	1	1	24	0	0	1	1	1	1	0	1	0	0	0	0	0	0	24	0	60	0
1	1	52	1	0	0	0	0.96	0	1	0	0	1	0	0	0	0	1	2	1	3	1	2	1	2	A	A	1	1	100	0	0	1	1	1	1	1	1	1	0	1	0	0	0	24	0	52	0
1	2	59	1	1	0	0	1	0	1	0	0	1	0	0	0	0	0	3	1	3	1	2	1	2	A	B	2	2	42	0	0	1	1	1	1	1	1	1	1	1	0	1	1	19	1	29	1
1	1	54	1	1	0	0	1	0	0	0	0	1	0	0	1	0	1	2	1	3	2	2	2	3	A	0		1	16	0	0	1	1	1	1	0	1	0	0	0	0	0	0	24	0	60	0
1	1	61	0	1	0	0	0.9	0	0	0	0	1	0	0	0	0	1	3	1	3	1	3	1	2	A	C	3	1	59	1	0	1	1	1	1	1	1	1	0	0	0	0	0	3	1	18	1
1	1	72	1	1	0	0	0.94	0	1	0	0	1	0	0	0	0	0	2	1	3	1	2	2	3	A	A	1	2	30	0	0	1	1	1	1	1	1	0	1	0	0	0	0	24	0	60	0
1	1	50	1	1	0	0	0.97	0	1	0	0	1	0	0	0	0	0	3	3	3	2	2	2	2	A	A	1	1	25	0	0	1	1	1	1	0	1	0	0	0	0	0	0	24	0	60	0
1	1	63	1	1	0	0	0.91	0	0	1	1	1	0	0	0	0	0	2	3	3	2	2	2	2	A	A	1	1	58	0	0	1	1	1	1	0	1	0	0	1	0	0	0	24	0	60	0
1	1	48	1	1	0	0	0.98	0	1	0	0	1	1	0	0	0	0	2	2	3	2	2	2	3	A	B	2	2	50	0	0	1	1	1	0	1	1	0	0	1	0	0	0	24	0	60	0
1	1	69	1	1	0	0	1.01	0	0	0	0	0	0	0	1	0	0	2	1	3	1	2	1	2	A	A	1	1	21	0	0	1	1	1	1	0	1	0	0	0	1	0	0	24	0	49	1
1	1	73	1	1	0	0	0.97	0	0	1	1	0	0	0	1	0	0	3	2	3	1	2	2	2	A	A	1	1	38	0	0	1	1	1	1	1	1	1	1	1	0	0	0	24	0	60	0
1	1	58	1	1	0	0	0.96	0	0	1	1	1	0	0	1	1	1	3	1	3	1	3	2	2	A	A	1	1	161	0	0	1	1	1	1	1	1	1	0	1	0	1	0	24	0	60	0
1	1	52	1	1	0	0	1.03	0	1	0	1	1	0	1	1	0	0	2	3	3	2	2	2	2	A	A	1	2	23	0	0	1	1	1	1	0	1	0	0	1	0	0	0	20	1	60	0
1	1	53	1	1	0	0	1.01	0	0	0	0	0	0	0	0	0	0	1	2	3	2	3	2	2	A	0		1	19	0	0	1	1	0	1	0	1	0	0	0	1	0	0	24	0	60	0
1	1	38	1	1	0	0	0.92	0	1	0	1	1	0	0	0	0	1	2	1	3	1	2	1	2	A	A	1	1	100	0	0	1	1	1	1	1	1	1	1	0	0	0	0	8	1	51	1
1	1	50	1	0	0	0	1.02	0	0	1	1	1	0	1	0	0	0	2	1	3	1	2	2	2	A	A	1	2	21	0	0	1	1	1	1	0	1	0	0	0	1	0	0	23	1	60	0
1	1	36	1	0	0	0	0.97	0	0	0	0	0	0	1	0	0	1	3	1	3	1	3	1	2	B	C	3	1	46	2	1	1	0	0	1	1	1	1	0	1	0	0	0	24	0	60	0
1	1	55	1	1	0	0	0.96	0	1	1	1	0	0	1	0	0	0	2	1	3	2	2	2	3	A	A	1	1	42	0	0	1	1	1	1	0	1	0	0	0	0	0	0	15	1	53	1
1	2	44	1	0	0	0	0.99	0	0	0	0	0	0	1	0	0	0	3	1	3	1	2	2	2	A	A	1	1	30	0	0	1	1	1	1	0	1	0	0	0	0	0	0	24	0	60	0
1	1	63	1	1	1	0	1.09	0	1	0	1	1	0	0	1	1	0	1	2	3	2	2	2	2	A	A	1	2	18	0	0	1	1	0	1	0	1	0	0	0	1	1	0	15	1	27	1
1	2	64	1	1	0	0	0.91	0	0	0	0	0	0	1	0	0	1	3	1	3	1	2	1	3	A	A	1	1	26	0	0	1	1	1	1	0	1	0	0	0	0	0	0	24	0	60	0
1	2	65	1	1	0	0	0.87	0	0	0	0	0	0	0	0	1	0	3	3	3	2	2	2	2	A	A	1	1	26	0	0	1	1	1	1	0	1	0	0	0	0	0	0	24	0	37	0
1	1	53	1	1	0	0	0.99	0	1	1	1	1	0	0	0	0	1	2	3	3	2	2	2	2	A	A	1	1	23	0	0	1	1	1	1	0	1	0	0	0	0	0	0	11	1	60	0
1	1	55	1	0	0	0	0.96	0	1	0	1	0	0	1	0	0	1	2	1	3	2	2	2	2	A	A	1	1	93	0	0	1	1	1	1	0	1	1	0	0	0	0	0	9	1	50	1
1	1	48	1	1	0	0	0.89	0	0	1	1	1	0	0	1	0	0	3	1	3	1	2	1	3	A	C	3	2	86	1	0	1	1	1	1	1	1	1	0	1	0	1	0	3	1	60	0
1	1	61	1	1	0	0	0.96	0	0	1	1	1	0	0	1	1	1	2	1	3	2	2	2	2	A	A	1	1	90	0	0	1	1	1	1	1	1	1	0	0	0	0	0	24	0	25	0
1	1	43	0	0	0	0	0.99	0	0	0	0	0	0	0	0	0	0	2	2	3	1	2	2	2	A	A	1	1	62	0	0	1	1	1	1	1	1	1	0	0	0	1	0	24	0	60	0
1	2	56	0	0	0	0	0.97	0	0	0	0	0	0	0	0	0	0	3	1	1	1	2	1	1	A	A	1	1	144	0	0	1	1	1	1	1	1	1	1	0	0	1	0	24	0	60	0
1	1	38	1	0	0	0	0.88	0	1	0	1	1	0	1	0	0	1	3	2	1	1	2	1	2	A	A	1	1	97	0	0	1	1	1	1	1	1	1	0	0	0	0	1	24	0	60	0
1	1	18	1	0	0	0	0.9	0	0	0	0	0	0	0	0	0	1	1	1	3	2	2	2	2	A	A	1	1	54	0	0	0	1	1	1	0	1	0	0	0	0	0	0	24	0	60	0
1	1	30	1	0	0	0	1	0	0	0	0	0	0	1	0	0	1	2	1	3	2	2	2	2	A	A	1	1	37	0	0	1	1	1	1	0	1	0	0	0	0	1	0	24	0	60	0
1	2	36	0	1	0	0	0.93	0	0	0	0	0	0	1	0	0	1	3	1	3	1	2	1	3	A	A	1	1	38	0	0	1	1	1	1	0	1	1	0	0	0	1	1	3	1	50	1
1	2	63	1	1	0	0	0.97	0	1	0	0	1	0	0	1	0	0	2	2	3	3	3	2	3	A	A	1	1	34	0	0	1	1	1	1	0	1	0	0	0	0	0	0	7	1	47	1
1	1	36	1	1	0	0	0.99	0	0	1	1	1	0	0	0	0	1	2	2	3	2	2	2	2	A	0		1	20	0	0	1	1	0	1	0	1	0	0	0	0	0	0	24	0	60	0
1	1	57	1	1	0	0	0.97	0	1	1	1	0	1	1	1	0	1	2	1	3	1	2	2	2	A	C	3	1	60	0	1	1	1	1	1	1	0	1	1	0	0	0	0	24	0	60	0
1	2	67	1	1	0	0	0.9	0	1	0	0	0	0	0	0	0	0	3	1	3	2	2	2	2	A	A	1	1	60	0	0	1	1	0	1	1	1	1	0	0	0	0	0	18	1	51	1
1	1	35	1	0	0	0	1.06	0	1	0	1	1	0	1	0	0	1	3	1	1	1	1	1	2	A	C	3	1	90	1	0	1	1	0	1	1	1	1	1	0	0	0	1	1	1	4	1
1	1	63	1	0	0	0	0.91	0	1	1	1	1	0	0	0	0	1	2	1	1	1	2	1	3	A	A	1	1	101	0	0	1	1	1	1	1	1	1	1	0	0	0	0	24	0	60	0
1	1	50	1	1	0	0	0.96	0	0	0	0	0	0	1	0	0	0	2	1	3	1	2	1	3	A	A	1	1	91	0	0	1	1	1	1	1	1	1	1	0	0	1	0	24	0	60	0
1	1	68	0	0	0	0	0.85	0	1	0	0	1	0	0	0	0	0	2	2	3	2	2	2	2	A	A	1	1	38	0	0	0	0	1	1	1	1	1	0	0	0	0	0	24	0	60	0
1	2	49	1	0	0	0	0.91	0	0	0	1	0	0	1	0	0	1	3	1	3	1	2	1	2	A	A	1	1	65	0	0	1	1	1	1	1	1	1	1	1	0	0	0	24	0	60	0
1	2	67	0	0	0	0	0.84	0	0	0	0	0	0	0	0	0	1	3	1	3	3	1	1	3	A	A	1	1	74	0	0	1	1	1	1	1	1	1	1	1	0	0	0	24	0	60	0
1	1	59	1	1	0	0	1.1	0	1	0	0	1	0	1	0	0	0	3	1	3	3	2	2	2	A	0		1	14	0	0	1	1	1	1	0	1	0	0	0	0	0	0	24	0	60	0
1	1	40	1	0	0	0	0.96	0	1	1	1	0	0	1	0	0	1	3	1	3	1	2	1	3	A	A	1	1	78	0	0	1	1	1	1	1	1	1	1	0	0	0	0	24	0	60	0
1	1	46	1	1	0	0	0.87	0	0	1	1	0	0	1	0	0	0	3	1	3	1	2	2	2	A	A	1	1	31	0	0	1	1	1	1	0	1	1	0	0	0	0	0	24	0	16	0
1	1	59	1	0	0	0	0.9	0	0	0	0	0	0	1	0	1	1	3	1	3	1	2	1	1	A	A	1	1	46	0	0	1	1	1	1	1	1	1	0	0	0	1	0	24	0	60	0
1	1	28	1	1	0	0	0.9	0	0	0	1	1	0	0	0	0	1	3	1	3	2	2	2	2	A	A	1	1	87	0	0	1	1	1	1	1	1	1	0	1	0	0	0	24	0	60	0
1	1	23	0	0	0	0	0.92	0	1	0	1	1	0	0	0	0	1	2	2	3	1	2	1	1	A	A	1	1	95	0	0	1	1	1	1	1	1	1	1	0	0	0	0	24	0	15	0
1	1	47	1	1	0	0	0.95	0	0	1	0	1	0	1	0	0	0	3	2	3	1	2	2	2	A	A	1	2	17	0	0	1	1	1	1	0	1	0	0	0	0	0	0	24	0	60	0
1	1	64	0	1	0	0	0.95	0	0	0	0	0	0	0	0	0	0	3	1	3	1	2	2	2	A	0		1	19	0	0	0	1	1	1	0	1	0	0	0	0	0	0	24	0	60	0
1	1	45	1	1	0	0	1.02	0	0	1	1	1	0	0	1	0	0	3	1	3	1	2	1	2	A	A	1	2	23	0	0	0	0	1	1	1	1	1	0	0	0	1	1	4	1	33	1
1	1	54	1	1	0	0	0.87	0	0	1	1	1	0	1	1	0	1	3	1	3	2	2	1	2	A	A	1	1	37	0	0	1	1	0	1	1	1	1	0	0	0	0	0	24	0	60	0
1	1	46	1	1	0	0	1.01	0	0	0	0	0	0	1	1	0	0	3	1	3	2	2	1	2	A	A	1	1	24	0	0	1	1	0	1	0	1	0	0	0	0	0	0	24	0	50	0
1	1	40	1	0	0	0	1.25	0	0	0	0	1	0	1	0	0	1	3	1	3	1	1	1	2	A	C	3	1	38	1	0	1	1	1	1	0	1	1	0	0	0	1	1	5	1	26	1
1	1	63	0	1	0	0	0.92	0	0	0	0	1	0	0	0	0	0	3	2	3	2	2	1	2	A	A	1	1	44	0	0	1	1	1	1	1	1	0	1	0	0	0	0	24	0	60	0
1	1	62	1	0	0	0	0.94	0	0	0	0	0	0	0	0	1	1	3	2	3	2	2	1	2	A	A	1	1	23	0	0	0	0	1	1	0	1	0	0	0	1	0	0	24	0	60	0
1	1	50	0	0	0	0	1.05	0	0	1	1	1	0	1	0	0	0	3	1	3	2	2	2	2	A	A	1	1	37	0	0	1	1	1	1	1	1	1	0	0	0	0	0	24	0	60	0
1	1	72	0	0	0	0	0.91	0	1	0	0	1	0	0	0	1	0	2	1	3	1	2	2	2	A	A	1	1	85	0	0	1	1	1	1	1	1	1	0	1	0	0	0	24	0	60	0
1	1	36	1	1	0	0	1.05	0	1	1	0	1	0	0	0	0	0	3	1	3	2	2	2	2	A	A	1	1	45	0	0	1	1	1	1	0	1	1	0	0	0	0	0	24	0	58	0
1	1	42	1	1	0	1	1.05	0	0	1	1	0	0	0	0	0	1	3	1	3	1	2	1	2	A	A	1	1	70	0	0	1	1	1	1	1	1	1	1	0	0	0	1	3	1	9	1
1	1	42	1	1	0	0	1.03	0	0	1	0	1	0	0	0	0	0	3	1	3	3	2	2	2	A	A	1	1	53	0	0	1	1	1	1	1	1	1	0	0	0	0	0	24	0	59	0
1	1	73	0	1	0	0	0.97	0	0	0	0	1	0	0	1	0	0	2	1	3	1	2	1	2	A	A	1	1	63	0	0	1	1	1	1	1	1	1	1	0	0	0	0	24	0	60	0
1	1	67	1	1	0	0	1.08	0	0	1	1	0	0	0	1	0	0	3	1	3	1	2	2	3	A	A	1	1	43	0	0	1	1	1	1	1	1	1	1	0	0	0	0	24	0	59	0
1	1	44	1	1	0	0	1.09	0	0	0	1	0	0	1	0	0	0	3	1	3	1	2	2	2	A	A	1	1	33	0	0	1	0	1	1	1	1	1	0	0	0	0	0	24	0	59	0
1	1	56	0	1	0	0	1.04	0	0	0	0	0	0	0	1	1	0	3	1	3	1	1	1	2	A	A	1	1	38	0	0	1	1	1	1	0	1	0	0	0	0	0	0	24	0	59	0
1	1	38	1	1	0	0	1.08	0	0	0	1	1	0	0	1	0	0	3	1	3	1	2	1	2	A	A	1	1	80	0	0	1	1	1	1	1	1	1	1	0	0	1	0	1	1	10	1
1	1	60	1	1	0	0	1.16	0	0	0	0	1	0	0	1	0	1	2	1	3	1	2	2	3	A	A	1	2	24	0	0	1	1	1	1	0	1	0	0	0	0	1	0	24	0	59	0
1	1	23	1	1	0	0	1.08	0	0	1	1	0	0	1	0	0	1	3	1	3	2	3	2	3	A	0		1	13	0	0	1	1	0	1	0	1	0	0	0	0	0	0	24	0	58	0
1	1	53	0	1	1	0	1.02	0	0	0	0	1	0	1	0	0	1	3	1	3	1	2	1	2	A	C	3	1	95	1	0	1	1	1	1	1	1	1	0	0	0	1	1	0	1	19	1
1	1	52	1	1	0	0	0.99	0	0	1	1	1	0	1	1	0	0	3	2	1	1	2	1	2	A	A	1	1	40	0	0	0	0	0	1	1	1	1	1	0	0	0	0	24	0	59	0
1	1	62	1	1	0	0	1.07	0	0	0	0	0	0	0	1	1	0	2	2	3	2	2	2	2	A	0		1	15	0	0	1	1	0	1	0	1	0	0	0	0	0	0	24	0	58	0
1	1	68	0	1	0	0	0.93	0	1	1	1	1	0	1	1	0	1	3	2	3	3	2	2	2	A	A	1	1	28	0	0	1	1	0	1	0	1	0	0	0	0	0	0	24	0	52	0
1	1	42	1	1	0	0	0.92	0	0	1	0	0	0	0	0	0	0	2	1	3	2	2	2	2	A	A	1	1	27	0	0	0	1	1	1	0	1	0	0	0	0	0	0	24	0	58	0
1	1	62	0	1	0	0	1.12	0	0	0	0	0	0	0	0	0	0	3	1	3	2	2	1	2	A	A	1	2	26	0	0	1	1	1	1	0	1	0	0	0	0	1	0	24	0	58	0
1	2	67	1	1	0	0	1.05	0	1	1	1	1	0	1	1	0	1	2	1	3	1	2	1	3	A	B	2	2	59	0	0	1	1	0	1	1	1	1	0	0	0	0	0	1	1	4	1
1	2	35	1	1	0	0	1.06	0	0	0	0	1	0	1	1	0	1	2	1	3	2	2	2	2	A	A	1	1	62	0	0	1	1	1	1	1	1	1	0	1	0	0	0	5	1	35	1
1	1	49	1	1	0	0	1.04	0	0	0	0	0	0	1	0	0	1	2	2	3	3	2	1	2	A	0		1	20	0	0	1	1	1	1	0	1	0	0	0	0	0	0	24	0	59	0
1	1	46	1	0	0	0	1.15	0	0	0	0	0	0	0	0	1	0	2	2	3	1	2	2	2	A	A	1	1	25	0	0	1	1	1	1	0	1	0	0	0	0	0	0	24	0	59	0
1	2	57	1	1	0	0	1.03	0	0	0	0	0	1	1	1	0	0	3	2	3	2	2	1	3	A	A	1	1	44	0	0	1	1	1	1	1	1	1	0	0	0	0	0	24	0	59	0
1	2	60	0	1	0	0	1.09	0	0	0	0	0	1	0	0	0	1	3	1	3	2	2	2	2	A	A	1	1	20	0	0	1	1	1	1	0	1	0	0	0	0	0	0	24	0	59	0
1	1	51	1	1	0	0	1.35	1	1	1	1	1	0	0	0	0	0	2	1	1	1	2	2	2	A	A	1	1	71	0	0	1	1	1	1	1	1	1	1	0	0	0	0	24	0	59	0
1	1	40	1	1	0	0	0.86	0	0	1	0	0	0	0	0	0	0	2	1	3	2	2	1	2	A	B	2	2	45	0	0	1	1	1	1	0	1	0	0	0	0	0	0	24	0	59	0
1	1	71	1	0	0	0	0.96	0	0	1	0	0	0	0	0	0	1	2	2	1	1	2	2	2	A	C	3	1	24	1	0	1	1	1	1	0	1	0	0	0	0	0	0	24	0	59	0
1	1	56	1	1	0	0	1.22	1	1	1	1	1	0	1	1	0	0	3	1	3	1	3	1	3	A	C	3	1	116	1	0	1	1	0	1	0	1	0	0	0	0	0	1	2	1	4	1
1	1	47	1	1	0	0	0.97	0	0	1	1	0	0	0	0	1	0	3	1	3	2	2	2	2	A	0		1	11	0	0	0	0	1	1	0	1	0	0	0	0	0	0	24	0	59	0
1	1	41	0	0	0	0	1.05	0	1	0	1	1	0	0	0	0	1	3	1	1	1	2	1	3	A	A	1	1	134	0	0	1	1	1	1	1	1	1	1	0	1	1	0	24	0	59	0
1	1	75	1	1	0	0	1.08	0	0	0	0	0	0	0	0	0	1	3	2	3	2	2	2	1	A	A	1	2	27	0	0	0	0	1	1	0	1	0	0	0	0	0	0	24	0	59	0
1	1	70	0	1	0	0	1.03	0	0	0	0	0	0	0	1	0	0	2	1	3	2	3	1	3	A	B	2	2	47	0	0	0	1	0	1	1	1	1	1	0	0	1	1	7	1	32	1
1	2	61	1	0	0	0	1.05	0	0	0	1	1	0	0	0	0	0	3	1	3	1	2	2	2	A	A	1	1	64	0	0	1	1	1	1	0	1	0	0	0	0	1	0	24	0	58	0
1	1	44	1	0	0	0	1.03	0	0	0	0	0	0	1	0	0	1	3	2	3	3	2	1	2	A	A	1	1	49	0	0	1	1	0	1	0	1	0	0	0	0	0	0	24	0	58	0
1	1	50	1	1	0	0	1.05	0	0	0	0	0	0	0	1	0	1	3	1	3	2	2	1	2	A	C	3	1	63	1	0	1	1	1	1	1	1	1	0	0	0	0	1	3	1	36	1
1	1	35	1	1	0	0	0.98	0	1	1	0	0	0	1	0	0	0	3	1	3	3	2	1	2	A	A	1	1	26	0	0	1	1	0	1	1	1	1	0	0	0	0	1	24	0	58	0
1	1	45	1	1	0	0	1.15	0	0	1	1	1	0	0	1	0	0	2	2	3	2	2	2	2	A	0		1	15	0	0	1	1	0	1	0	1	0	0	0	0	0	0	24	0	58	0
1	1	57	1	0	0	0	0.97	0	0	1	1	1	0	0	0	0	0	3	1	3	2	2	2	3	A	B	2	2	61	0	0	1	1	1	1	0	1	1	0	0	0	1	0	24	0	58	0
1	1	46	0	1	0	0	0.9	0	0	0	0	0	0	0	0	0	0	3	1	3	1	2	1	2	A	A	1	1	36	0	0	1	1	1	1	1	1	1	1	0	0	1	0	24	0	57	0
